# Supplementary material for: EEG-Pype: An accessible MNE-Python pipeline with graphical user interface for preprocessing and analysis of resting-state electroencephalography data
Source: PLoS Comput Biol. 2026 Mar 2;22(3):e1014043. doi: 10.1371/journal.pcbi.1014043 (PMC12970966; doi:10.1371/journal.pcbi.1014043)
Supplement: S1 File — This archive serves as a reference of the functionality of EEG-Pype at this point in time, which may be expanded in the future. This archive does not include our test.bdf EEG file due to file size constraints, which is, and will stay, available on our GitHub page: https://github.com/yorbenlodema/EEG-Pype. (ZIP) [file pcbi.1014043.s001.zip › aal2_coordinates.csv]

name	x.mni	y.mni	z.mni
FAL Precentral_L 2001	-38.93023255813952	-6.961429381735684	49.64038570618264
FAR Precentral_R 2002	41.100857734398105	-9.549837326234837	50.80981958000592
F1_2L Frontal_Sup_2_L 2101	-20.159244818387037	35.9749640878309	35.22717012107532
F1_2R Frontal_Sup_2_R 2102	22.55354008191925	33.185098498147056	37.34659645016579
F2_2L Frontal_Mid_2_L 2201	-35.52228875582169	32.85207363051674	29.946773120425817
F2_2R Frontal_Mid_2_R 2202	38.77366255144033	32.88230452674898	29.3164609053498
F3OPL Frontal_Inf_Oper_L 2301	-48.79576107899808	11.49132947976878	17.801541425818883
F3OPR Frontal_Inf_Oper_R 2302	49.92709077912795	13.675482487491053	20.19585418155826
F3TL Frontal_Inf_Tri_L 2311	-45.890075128509295	28.666666666666657	12.582839066824832
F3TR Frontal_Inf_Tri_R 2312	50.06136680613668	28.901906090190607	12.817294281729431
F3O_2L Frontal_Inf_Orb_2_L 2321	-41.37346437346437	31.056511056511056	-8.076167076167074
F3O_2R Frontal_Inf_Orb_2_R 2322	45.82608695652174	33.418764302059486	-7.988558352402748
ORL Rolandic_Oper_L 2331	-47.406060606060606	-9.77575757575758	12.638383838383845
ORR Rolandic_Oper_R 2332	52.381667918858	-7.537190082644628	13.32982719759579
SMAL Supp_Motor_Area_L 2401	-5.690731252911036	3.550069864927792	60.06427573358175
SMAR Supp_Motor_Area_R 2402	8.246309574019406	-1.0932096161956935	60.512863770560955
COBL Olfactory_L 2501	-8.26428571428572	13.864285714285728	-12.685714285714283
COBR Olfactory_R 2502	10.124567474048447	14.664359861591691	-12.560553633217992
FML Frontal_Sup_Medial_L 2601	-5.1737967914438485	47.887032085561486	29.63636363636364
FMR Frontal_Sup_Medial_R 2602	8.75070290534208	49.52858481724462	28.92689784442362
FMOL Frontal_Med_Orb_L 2611	-5.438108484005568	52.51738525730181	-8.856745479833101
FMOR Frontal_Med_Orb_R 2612	7.834112149532714	50.406542056074755	-8.516355140186917
GRL Rectus_L 2701	-5.441314553990608	35.706572769953056	-19.568075117370896
GRR Rectus_R 2702	8.002684563758393	34.451006711409406	-19.436241610738257
OFCMEDL OFCmed_L 2801	-14.236363636363635	35.618181818181824	-21.083636363636366
OFCMEDR OFCmed_R 2802	16.421900161030592	37.098228663446065	-21.25925925925926
OFCANTL OFCant_L 2811	-25.03837471783295	46.7629796839729	-16.112866817155755
OFCANTR OFCant_R 2812	28.601851851851855	48.46296296296296	-16.1820987654321
OFCPOSTL OFCpost_L 2821	-28.663139329806	23.400352733686077	-19.495590828924165
OFCPOSTR OFCpost_R 2822	33.03030303030303	24.862745098039227	-19.386809269162214
OFCLATL OFClat_L 2831	-42.5279187817259	39.85786802030458	-15.116751269035532
OFCLATR OFClat_R 2832	47.755319148936174	36.72340425531914	-16.244680851063826
INL Insula_L 3001	-35.410118406889126	5.440258342303565	2.1722282023681316
INR Insula_R 3002	38.722033898305085	5.020338983050834	0.8135593220338961
CIAL Cingulate_Ant_L 4001	-4.364285714285714	34.195714285714274	12.535714285714292
CIAR Cingulate_Ant_R 4002	8.117288651942118	35.72277227722773	14.432597105864431
CINML Cingulate_Mid_L 4011	-5.882534775888715	-16.1009788768676	40.21432251416796
CINMR Cingulate_Mid_R 4012	7.664094416704501	-10.197004085338179	38.43758511121199
CIPL Cingulate_Post_L 4021	-5.205183585313179	-44.172786177105834	23.27861771058315
CIPR Cingulate_Post_R 4022	7.17611940298508	-43.0865671641791	20.471641791044775
HIPPOL Hippocampus_L 4101	-25.25536480686695	-21.963519313304715	-11.384120171673821
HIPPOR Hippocampus_R 4102	28.945031712473572	-20.991543340380545	-11.577167019027485
PARA_HIPPOL ParaHippocampal_L 4111	-21.492842535787318	-17.29243353783231	-21.918200408997954
PARA_HIPPOR ParaHippocampal_R 4112	25.148409893992934	-16.300353356890454	-21.743816254416963
AMYGDL Amygdala_L 4201	-23.509090909090915	-1.9454545454545524	-18.454545454545453
AMYGDR Amygdala_R 4202	27.056451612903224	-0.5725806451612954	-18.806451612903224
V1L Calcarine_L 5001	-7.482728077945083	-79.82108060230291	5.103631532329501
V1R Calcarine_R 5002	15.709833422890924	-74.44922084900591	8.019344438473937
QL Cuneus_L 5011	-6.2568807339449535	-81.42463958060289	25.838794233289647
QR Cuneus_R 5012	13.18960674157303	-80.58988764044943	26.85252808988764
LINGL Lingual_L 5021	-14.858233890214791	-68.86491646778043	-6.00763723150358
LINGR Lingual_R 5022	16.077391304347827	-68.14173913043479	-5.215652173913043
O1L Occipital_Sup_L 5101	-16.756954612005856	-85.61054172767203	26.853587115666173
O1R Occipital_Sup_R 5102	23.963198867657468	-82.206652512385	29.26539278131635
O2L Occipital_Mid_L 5201	-32.617125382263	-82.02140672782875	14.767584097859327
O2R Occipital_Mid_R 5202	37.127740705433744	-80.99332697807435	18.06768350810296
O3L Occipital_Inf_L 5301	-36.48246546227418	-79.56854410201913	-9.164718384697132
O3R Occipital_Inf_R 5302	37.870576339737106	-83.19110212335693	-8.99292214357937
FUSIL Fusiform_L 5401	-31.389610389610397	-41.40519480519481	-21.60606060606061
FUSIR Fusiform_R 5402	33.659253375694995	-40.19857029388403	-21.533756949960285
PAL Postcentral_L 6001	-42.90441932168551	-23.7754367934224	47.4568345323741
PAR Postcentral_R 6002	41.15825268114047	-26.772691603452785	51.25398901386346
P1L Parietal_Sup_L 6101	-23.713317191283295	-60.807748184019374	57.657142857142844
P1R Parietal_Sup_R 6102	25.84248424842484	-60.42844284428443	60.713771377137704
P2L Parietal_Inf_L 6201	-43.10666121781773	-47.01920719248059	45.42296689824275
P2R Parietal_Inf_R 6202	46.291449814126395	-47.58810408921933	48.19182156133829
GSML SupraMarginal_L 6211	-56.14649681528661	-34.93630573248407	29.119426751592357
GSMR SupraMarginal_R 6212	57.262411347517734	-32.817629179331306	33.13475177304964
GAL Angular_L 6221	-44.434782608695656	-62.08184143222506	34.28303495311168
GAR Angular_R 6222	45.22831050228311	-61.23858447488584	37.31506849315069
PQL Precuneus_L 6301	-7.590702947845799	-57.324829931972786	46.64002267573696
PQR Precuneus_R 6302	9.688820826952522	-57.31393568147014	42.36079632465544
LPCL Paracentral_Lobule_L 6401	-7.974796145292814	-26.650852483320975	68.6923647146034
LPCR Paracentral_Lobule_R 6402	7.126794258373209	-32.942583732057415	66.79186602870814
NCL Caudate_L 7001	-11.767151767151773	9.723492723492711	8.070686070686065
NCR Caudate_R 7002	14.494969818913475	10.776659959758547	8.148893360160969
NLL Putamen_L 7011	-24.20812685827552	2.600594648166492	1.0703666997026744
NLR Putamen_R 7012	27.484962406015036	3.6785714285714164	1.1936090225563873
PALLL Pallidum_L 7021	-18.061433447098977	-1.3583617747440258	-1.0443686006825885
PALLR Pallidum_R 7022	20.921428571428578	-1.057142857142864	-1.085714285714289
THAL Thalamus_L 7101	-11.198181818181823	-18.843636363636364	6.607272727272729
THAR Thalamus_R 7102	12.703878902554393	-18.768211920529808	6.7284768211920465
HESCHLL Heschl_L 8101	-42.346666666666664	-20.03555555555556	8.675555555555562
HESCHLR Heschl_R 8102	45.87951807228916	-18.144578313253007	9.044176706827315
T1L Temporal_Sup_L 8111	-53.435540069686425	-22.009581881533094	5.840592334494772
T1R Temporal_Sup_R 8112	57.83253740846864	-23.01050620821394	5.418656478828396
T1AL Temporal_Pole_Sup_L 8121	-40.15408560311283	13.867704280155635	-21.436575875486383
T1AR Temporal_Pole_Sup_R 8122	47.937219730941706	13.45739910313901	-18.1898355754858
T2L Temporal_Mid_L 8201	-55.86887899635775	-34.98421691622825	-3.584783488466215
T2R Temporal_Mid_R 8202	57.15990020412792	-38.565661147652534	-2.7752324790201897
T2AL Temporal_Pole_Mid_L 8211	-36.74437086092715	13.300662251655638	-35.36688741721854
T2AR Temporal_Pole_Mid_R 8212	44.04043807919124	13.246840775063191	-33.51811288963774
T3L Temporal_Inf_L 8301	-50.036249999999995	-29.291875000000005	-24.519374999999997
T3R Temporal_Inf_R 8302	53.38206353668822	-32.13888107956143	-23.730671914534717
CERCRU1L Cerebelum_Crus1_L 9001	-35.38532462543219	-67.94314252785247	-30.262773722627735
CERCRU1R Cerebelum_Crus1_R 9002	38.21450151057402	-68.37160120845923	-30.849697885196377
CERCRU2L Cerebelum_Crus2_L 9011	-27.768743400211193	-74.57972544878564	-39.44350580781415
CERCRU2R Cerebelum_Crus2_R 9012	32.673594709494566	-70.39678790741615	-41.20170051960321
CER3L Cerebelum_3_L 9021	-8.117647058823536	-38.367647058823536	-19.779411764705884
CER3R Cerebelum_3_R 9022	13.062801932367151	-35.710144927536234	-20.59903381642512
CER4_5L Cerebelum_4_5_L 9031	-14.343111111111114	-44.66311111111111	-18.261333333333333
CER4_5R Cerebelum_4_5_R 9032	17.888501742160273	-44.16492450638792	-19.354239256678284
CER6L Cerebelum_6_L 9041	-22.525383707201883	-60.25855962219599	-23.480519480519483
CER6R Cerebelum_6_R 9042	25.429526462395543	-59.53760445682451	-24.94038997214485
CER7BL Cerebelum_7b_L 9051	-31.58974358974359	-61.04957264957265	-46.75213675213675
CER7BR Cerebelum_7b_R 9052	33.92883895131086	-64.40823970037454	-49.760299625468164
CER8L Cerebelum_8_L 9061	-25.029146793852675	-55.77106518282989	-49.05458399576047
CER8R Cerebelum_8_R 9062	25.77296360485269	-57.63084922010398	-50.79809358752166
CER9L Cerebelum_9_L 9071	-10.25316455696202	-50.18872266973533	-47.23590333716916
CER9R Cerebelum_9_R 9072	10.190358467243513	-50.75154511742892	-47.62422744128554
CER10L Cerebelum_10_L 9081	-21.79166666666667	-35.0	-43.06944444444444
CER10R Cerebelum_10_R 9082	26.80503144654088	-35.01886792452831	-42.64150943396226
VER1_2 Vermis_1_2 9100	1.5094339622641542	-40.11320754716981	-21.358490566037737
VER3 Vermis_3 9110	2.05263157894737	-41.28947368421052	-12.719298245614034
VER4_5 Vermis_4_5 9120	1.834586466165419	-53.59398496240601	-7.401503759398494
VER6 Vermis_6 9130	1.7681940700808667	-68.35040431266847	-16.39353099730458
VER7 Vermis_7 9140	1.865979381443296	-73.1958762886598	-26.350515463917525
VER8 Vermis_8 9150	1.8106995884773625	-65.65432098765433	-35.349794238683124
VER9 Vermis_9 9160	1.6091954022988517	-56.172413793103445	-36.298850574712645
VER10 Vermis_10 9170	1.1428571428571388	-47.125	-32.875
