# Supplementary material for: EEG-Pype: An accessible MNE-Python pipeline with graphical user interface for preprocessing and analysis of resting-state electroencephalography data
Source: PLoS Comput Biol. 2026 Mar 2;22(3):e1014043. doi: 10.1371/journal.pcbi.1014043 (PMC12970966; doi:10.1371/journal.pcbi.1014043)
Supplement: S1 File — This archive serves as a reference of the functionality of EEG-Pype at this point in time, which may be expanded in the future. This archive does not include our test.bdf EEG file due to file size constraints, which is, and will stay, available on our GitHub page: https://github.com/yorbenlodema/EEG-Pype. (ZIP) [file pcbi.1014043.s001.zip › DesikanVox.xlsx]

## Sheet: DesikanVox
-0.056	-0.044	0.005
-0.002	0.021	0.027
-0.045	0.018	0.046
-0.001	-0.082	0.02
-0.016	-0.01	-0.029
-0.024	-0.054	-0.016
-0.047	-0.07	0.031
-0.056	-0.032	-0.024
-0.001	-0.048	0.025
-0.043	-0.087	0.001
-0.03598	0.03071	-0.01211
-0.003	-0.073	-0.001
-0.004	0.044	-0.014
-0.068	-0.029	-0.013
-0.018	-0.03	-0.018
-0.003	-0.028	0.062
-0.057	0.022	0.018
-0.044	0.048	-0.013
-0.05	0.035	0.003
-0.012	-0.089	0.003
-0.05	-0.026	0.058
-0.001	-0.018	0.038
-0.044	-0.012	0.059
-0.009	-0.059	0.046
-0.002	0.039	0.006
-0.034	0.053	0.017
-0.021	0.038	0.05
-0.025	-0.062	0.063
-0.063	-0.007	-0.001
-0.06	-0.041	0.039
-0.009	0.065	-0.012
-0.026	0.015	-0.035
-0.049	-0.023	0.009
-0.041	0.013	-0.006
0.05	-0.042	0.006
0.003	0.021	0.027
0.043	0.014	0.043
0.003	-0.081	0.019
0.021	-0.004	-0.032
0.033	-0.052	-0.019
0.048	-0.067	0.029
0.061	-0.031	-0.027
0.001	-0.048	0.026
0.038	-0.088	0.001
0.02	0.038	-0.021
0.005	-0.069	-0.001
0.007	0.045	-0.013
0.069	-0.024	-0.014
0.02	-0.029	-0.017
0.004	-0.025	0.061
0.057	0.015	0.017
0.049	0.04	-0.013
0.055	0.031	0.005
0.014	-0.085	0.005
0.051	-0.023	0.056
0.001	-0.016	0.037
0.047	-0.009	0.054
0.007	-0.057	0.041
0.004	0.038	0.004
0.043	0.045	0.021
0.016	0.034	0.053
0.017	-0.065	0.059
0.067	-0.012	-0.001
0.065	-0.036	0.035
0.009	0.064	-0.013
0.037	0.021	-0.038
0.045	-0.025	0.011
0.043	0.012	-0.006
