# Supplementary material for: EEG-Pype: An accessible MNE-Python pipeline with graphical user interface for preprocessing and analysis of resting-state electroencephalography data
Source: PLoS Comput Biol. 2026 Mar 2;22(3):e1014043. doi: 10.1371/journal.pcbi.1014043 (PMC12970966; doi:10.1371/journal.pcbi.1014043)
Supplement: S1 File — This archive serves as a reference of the functionality of EEG-Pype at this point in time, which may be expanded in the future. This archive does not include our test.bdf EEG file due to file size constraints, which is, and will stay, available on our GitHub page: https://github.com/yorbenlodema/EEG-Pype. (ZIP) [file pcbi.1014043.s001.zip › eeg_processing_script.py]

"""@authors: Herman van Dellen en Yorben Lodema."""

import os
import pickle
import posixpath
import traceback
import webbrowser as wb
from datetime import datetime
from pathlib import Path

import mne
import numpy as np
import pandas as pd
from mne.beamformer import apply_lcmv_raw, make_lcmv
from mne.datasets import fetch_fsaverage
from mne.preprocessing import ICA
from mne_icalabel.iclabel import iclabel_label_components

from eeg_processing_settings import (
    f_font,
    f_size,
    font,
    settings,
)

PySimpleGUI_License = "e1yWJaMdasWkN4l4b7nYNllfVqHolVwwZUS5IA6pIekqRAp7cf3FRNyZakWgJy1ldnGXlZv7bhi9Ihs0Ifkvxbp2YA2KVOuKct2IVPJHRsC1IZ6tMETZcDyzOjDDQI2KMEzVIM3WMoSXw2izTBGmlgjvZrWx5GzDZHUvR0lZcOGCxBvSeXWR1OlFbsnKRlWGZkXNJYzXaLWC9TuQIljdo8iaNpSW4GwlIiiBwZi0TOmBFwtvZnUCZrpQc3ntNF0IIcj3ozi6W3Wj9QycYnmfV7u4ImirwWiLTimEFutRZ8Ujxih2c238QuirOCi9JAMabp29R9lzbBWSE9i2LWCrJkDfbX2A1vwVYAWY5y50IEjGojizI4itwdikQk3XVdzJdnGF94tYZjXDJnJhRpCNIr6RIijsQVxDNgjmYQyvIki5wWitRgGVFK0BZqUol9z8cU3cVIlyZaCkIY6uITj1IcwxMcjgQytEMtTZAztcMnD3k0ieLgCGJwEBYvXXRlldRuXLhgwwavX0J8lycMydIL6QI5j7IVwwMCjZYotyMgTmA6tQMmDUkZivLzCZJLFEbZWOFGp1biEHFjkAZ5HMJAlIcP3RMtinOoiaJJ5gbP3JJRimZIWn50sZbd2CRjlxbfWUFyAhcRHHJNv7d4Gf94uFLgmg1TlPIpilwAihS8VkBBBnZ8GER2yKZeX9NmzdIwjqociiMqTDQjz6LYj8Eky4MqSc4gydM5zvkfueMQTlEuiOf9Qt=e=R474cb6624d46e0ffc4738da48ec40ec6c752493664e4752ff53db807cace7e4621380eceb4d5de156b785a4403be2968b7a6a22be5c76e8b9cda0494edde848854d6e93a408dc85a76a78ee44989fdb316aafe12f99184914c3eec2accd1689a7983cb8f627bbf1c1ce62f546cc997b117824f4bed3d811de3d6eefd462b467e4bf7bd325190f51155d825c4ba5f300245d7b67550db63b79c8ffc6a34adf6fda39fcd06e2ab1406812358a35ac9f95eca70f2369b30c64b8b61a8e5ae61aa337084058d6616a62e06a4d4a75f10498e2d8a535e4f9dcc1ab389b8bb1a1528df10f2e8b9137f1d9b337c4dca8e20eec88414377e4e374e231b63e0eeae6d2490a0960db48c15809ff54ae57ae06fb1e9679b64dbba7458a9ae271203fa38d2582b5492c92269e8af8ec7cd3e88b50fbaa8a616fa3091ce0a1b5a90abe67666dc7c30d83f4c175d759481f7bda16854a7c1c52148763b845bba4303a8ea97104cdc0258b227c08f59d18db8b753b21f5caa0a47c28958d09ed5cd65c86741a5424a118cb0336ee21aa8e7caa2dc99a093c8d4ec1f77ebf0edebc4b4a59b2014bd44597b3a46b97b3471f8ef2314fe0cc2786e03a1c1881fe3a9c5fdf5b993cde580024846d9921808d77889b25eeea64761c94b44582e0b630a8b888e6d51574b89e1f4fa872f61d1a4842e09ea9db5cd5ae5ed40fc2a96e59b5c62c72d9734b0"  # noqa: E501
import PySimpleGUI as sg

# Set the working directory to the script directory
script_dir = os.path.dirname(os.path.abspath(__file__))
os.chdir(script_dir)

EEG_version = "v4.4.3"

# initial values
progress_value1 = 20
progress_value2 = 20

button_color = ("#FFFFFF", "#2196F3")
exit_button_color = ("#FFFFFF", "indianred")
button_style = {
    "border_width": 0,
    "button_color": button_color,
    "pad": (10, 5),
    "mouseover_colors": ("#FFFFFF", "#1976D2"),
}

layout = [
    [
        sg.Column(
            [
                [sg.Text("", font=("Default", 3), background_color="#E6F3FF")],
                [
                    sg.Button("Choose settings for this batch", **button_style),
                    sg.Button("Rerun previous batch", **button_style),
                    sg.Button("Start processing", **button_style),
                ],
                [sg.Text("", font=("Default", 3), background_color="#E6F3FF")],
                [sg.Text("File info", font=("Default", 14, "bold"), background_color="#E6F3FF")],
                [sg.Multiline("", autoscroll=True, size=(120, 10), k="-FILE_INFO-", reroute_stdout=True)],
                [sg.Text("Run info", font=("Default", 14, "bold"), background_color="#E6F3FF")],
                [sg.Multiline("", autoscroll=True, size=(120, 10), k="-RUN_INFO-", reroute_stdout=True)],
                [
                    sg.ProgressBar(
                        progress_value1,
                        orientation="h",
                        size=(110, 10),
                        key="progressbar_files",
                        bar_color=["red", "lightgrey"],
                    )
                ],
                [
                    sg.ProgressBar(
                        progress_value2,
                        orientation="h",
                        size=(110, 10),
                        key="progressbar_epochs",
                        bar_color=["#003DA6", "lightgrey"],
                    )
                ],
                [sg.Text("", font=("Default", 3), background_color="#E6F3FF")],
                [
                    sg.Button(
                        "Exit",
                        button_color=exit_button_color,
                        border_width=0,
                        pad=(10, 5),
                        mouseover_colors=("#FFFFFF", "firebrick"),
                    )
                ],
                [sg.Text("Yorben Lodema \nHerman van Dellen", font=("Default", 12), background_color="#E6F3FF")],
                [sg.VPush(background_color="#E6F3FF")],
                [
                    sg.Push(background_color="#E6F3FF"),
                ],
            ],
            expand_y=True,
            background_color="#E6F3FF",
        )
    ] 
]


def print_dict(_dict):  # pprint and json.print do not work well with composite keys!
    """Print dictionary."""
    for key, value in _dict.items():
        print(key, ":", value)


def write_config_file(config):
    """Write config file in .pkl format."""
    fn = config["config_file"]
    config.pop("raw", None)
    config.pop("raw_temp", None)
    config.pop("raw_temp_filtered", None)
    config.pop("raw_interpolated", None)
    config.pop("raw_ica", None)
    config.pop("ica", None)
    config.pop("file_path", None)
    with open(fn, "wb") as f:
        pickle.dump(config, f)
    return fn

    
def load_config(fn):
    """Read config file in .pkl format and upgrade legacy keys."""
    with open(fn, "rb") as f:
        cfg = pickle.load(f)

    # Compatibility: move old batch-level drop list into per-file keys
    if "channels_to_be_dropped" in cfg:
        legacy_drop = cfg.pop("channels_to_be_dropped")
        for fname in cfg.get("input_file_names", []):
            cfg[fname, "drop"] = legacy_drop

    # Clean up flag that used to suppress second popup
    cfg.pop("channels_to_be_dropped_selected", None)
    return cfg


def select_input_file_paths(config, settings):
    """Select input files."""
    if config["rerun"] == 0:
        # https://stackoverflow.com/questions/73764314/more-than-one-file-type-in-pysimplegui
        type_EEG = settings["input_file_paths", "type_EEG"]
        txt = settings["input_file_paths", "text"]
        # popup_get_file does not support tooltip
        f = sg.popup_get_file(
            txt,
            title="File selector",
            multiple_files=True,
            font=font,
            file_types=type_EEG,
            background_color="white",
            location=(100, 100),
        )
        file_list = f.split(";")
        config["input_file_paths"] = file_list
    return config


def load_config_file():
    """Select and read a previously saved config file in .pkl format."""
    txt = settings["load_config_file", "text"]
    config_file = sg.popup_get_file(
        txt,
        file_types=((".pkl files", "*.pkl"),),
        no_window=False,
        background_color="white",
        font=font,
        location=(100, 100),
    )
    if not isinstance(config_file, str):
        sg.popup_error("No file selected", "Ok")
        exit()
    config = load_config(config_file)
    config["previous_run_config_file"] = config_file
    msg = "\nConfig " + config_file + " loaded for rerun\n"
    window["-FILE_INFO-"].update(msg + "\n", append=True)
    return config


def ask_apply_output_filtering(config):
    """Ask if user wants to filter output."""
    txt = "Do you want to also save filtered output?"
    url = "https://mne.tools/stable/auto_tutorials/preprocessing/25_background_filtering.html"
    layout = [
        [sg.Text(txt, enable_events=True, background_color="white")],
        [sg.Button("Yes"), sg.Button("No")],
        [sg.Push(background_color="white"), sg.Button("More info")],
    ]
    window = sg.Window(
        "EEG processing input parameters",
        layout,
        modal=True,
        use_custom_titlebar=True,
        font=font,
        background_color="white",
        location=(100, 100),
    )
    while True:
        event, values = window.read()
        if event == "More info":
            wb.open_new_tab(url)
            continue
        if event == "Yes":
            config["apply_output_filtering"] = 1
            config = ask_update_frequency_bands(config)
            break
        if event in (sg.WIN_CLOSED, "No"):
            break
    window.close()
    return config


def ask_update_frequency_bands(config):
    """Ask if user wants to modify frequency bands."""
    txt = "Do you want to modify the frequency bands used for filtering?"
    layout = [
        [sg.Text(txt, enable_events=True, background_color="white")],
        [sg.Button("Yes"), sg.Button("No")],
        [sg.Push(background_color="white")],
    ]
    window = sg.Window(
        "EEG processing input parameters",
        layout,
        font=font,
        modal=True,
        use_custom_titlebar=True,
        background_color="white",
        location=(100, 100),
    )
    while True:
        event, values = window.read()
        if event == "Yes":
            config = update_frequency_bands(config)
            break
        if event in (sg.WIN_CLOSED, "No"):
            break
    window.close()
    return config


def update_frequency_bands(config):
    """Show and allow user to modify frequency bands."""
    tooltip = ""
    layout = [
        [sg.Text("Frequency bands", tooltip=tooltip, font=font, background_color="white")],
        [
            sg.Text("delta_low      ", background_color="white"),
            sg.Input(default_text=config["cut_off_frequency", "delta_low"], key="-FILTER_DL-", size=f_size),
            sg.Text("delta_high    ", background_color="white"),
            sg.Input(default_text=config["cut_off_frequency", "delta_high"], key="-FILTER_DH-", size=f_size),
        ],
        [
            sg.Text("theta_low      ", background_color="white"),
            sg.Input(default_text=config["cut_off_frequency", "theta_low"], key="-FILTER_TL-", size=f_size),
            sg.Text("theta_high    ", background_color="white"),
            sg.Input(default_text=config["cut_off_frequency", "theta_high"], key="-FILTER_TH-", size=f_size),
        ],
        [
            sg.Checkbox(
                "Split Alpha Band",
                default=config.get("use_split_alpha", False),
                key="-SPLIT_ALPHA-",
                background_color="white",
            )
        ],
        [
            sg.Text("alpha_low      ", background_color="white"),
            sg.Input(default_text=config["cut_off_frequency", "alpha_low"], key="-FILTER_AL-", size=f_size),
            sg.Text("alpha_high    ", background_color="white"),
            sg.Input(default_text=config["cut_off_frequency", "alpha_high"], key="-FILTER_AH-", size=f_size),
        ],
        [
            sg.Text("alpha1_low     ", background_color="white"),
            sg.Input(default_text=config["cut_off_frequency", "alpha1_low"], key="-FILTER_A1L-", size=f_size),
            sg.Text("alpha1_high   ", background_color="white"),
            sg.Input(default_text=config["cut_off_frequency", "alpha1_high"], key="-FILTER_A1H-", size=f_size),
        ],
        [
            sg.Text("alpha2_low     ", background_color="white"),
            sg.Input(default_text=config["cut_off_frequency", "alpha2_low"], key="-FILTER_A2L-", size=f_size),
            sg.Text("alpha2_high   ", background_color="white"),
            sg.Input(default_text=config["cut_off_frequency", "alpha2_high"], key="-FILTER_A2H-", size=f_size),
        ],
        [
            sg.Checkbox(
                "Split Beta Band",
                default=config.get("use_split_beta", False),
                key="-SPLIT_BETA-",
                background_color="white",
            )
        ],
        [
            sg.Text("beta_low       ", background_color="white"),
            sg.Input(default_text=config["cut_off_frequency", "beta_low"], key="-FILTER_BL-", size=f_size),
            sg.Text("beta_high     ", background_color="white"),
            sg.Input(default_text=config["cut_off_frequency", "beta_high"], key="-FILTER_BH-", size=f_size),
        ],
        [
            sg.Text("beta1_low      ", background_color="white"),
            sg.Input(default_text=config["cut_off_frequency", "beta1_low"], key="-FILTER_B1L-", size=f_size),
            sg.Text("beta1_high    ", background_color="white"),
            sg.Input(default_text=config["cut_off_frequency", "beta1_high"], key="-FILTER_B1H-", size=f_size),
        ],
        [
            sg.Text("beta2_low      ", background_color="white"),
            sg.Input(default_text=config["cut_off_frequency", "beta2_low"], key="-FILTER_B2L-", size=f_size),
            sg.Text("beta2_high    ", background_color="white"),
            sg.Input(default_text=config["cut_off_frequency", "beta2_high"], key="-FILTER_B2H-", size=f_size),
        ],
        [
            sg.Text("broadband_low  ", background_color="white"),
            sg.Input(default_text=config["cut_off_frequency", "broadband_low"], key="-FILTER_BRL-", size=f_size),
            sg.Text("broadband_high ", background_color="white"),
            sg.Input(default_text=config["cut_off_frequency", "broadband_high"], key="-FILTER_BRH-", size=f_size),
        ],
        [
            sg.Text("custom_low     ", background_color="white"),
            sg.Input(default_text=config.get(("cut_off_frequency", "custom_low"), ""), key="-FILTER_CL-", size=f_size),
            sg.Text("custom_high    ", background_color="white"),
            sg.Input(default_text=config.get(("cut_off_frequency", "custom_high"), ""), key="-FILTER_CH-", size=f_size),
        ],
    
        [sg.Button("Select", font=font)],
    ]
    window = sg.Window(
        "Filter",
        layout,
        modal=True,
        use_custom_titlebar=True,
        font=f_font,
        background_color="white",
        location=(100, 100),
    )
    while True:
        event, values = window.read()
        if event == "Select":
            try:
                config["use_split_alpha"] = values["-SPLIT_ALPHA-"]
                config["use_split_beta"] = values["-SPLIT_BETA-"]

                # Store all frequency values
                config["cut_off_frequency", "delta_low"] = values["-FILTER_DL-"]
                config["cut_off_frequency", "delta_high"] = values["-FILTER_DH-"]
                config["cut_off_frequency", "theta_low"] = values["-FILTER_TL-"]
                config["cut_off_frequency", "theta_high"] = values["-FILTER_TH-"]
                config["cut_off_frequency", "alpha_low"] = values["-FILTER_AL-"]
                config["cut_off_frequency", "alpha_high"] = values["-FILTER_AH-"]
                config["cut_off_frequency", "alpha1_low"] = values["-FILTER_A1L-"]
                config["cut_off_frequency", "alpha1_high"] = values["-FILTER_A1H-"]
                config["cut_off_frequency", "alpha2_low"] = values["-FILTER_A2L-"]
                config["cut_off_frequency", "alpha2_high"] = values["-FILTER_A2H-"]
                config["cut_off_frequency", "beta_low"] = values["-FILTER_BL-"]
                config["cut_off_frequency", "beta_high"] = values["-FILTER_BH-"]
                config["cut_off_frequency", "beta1_low"] = values["-FILTER_B1L-"]
                config["cut_off_frequency", "beta1_high"] = values["-FILTER_B1H-"]
                config["cut_off_frequency", "beta2_low"] = values["-FILTER_B2L-"]
                config["cut_off_frequency", "beta2_high"] = values["-FILTER_B2H-"]
                config["cut_off_frequency", "broadband_low"] = values["-FILTER_BRL-"]
                config["cut_off_frequency", "broadband_high"] = values["-FILTER_BRH-"]
                
                config["cut_off_frequency", "custom_low"] = values["-FILTER_CL-"]
                config["cut_off_frequency", "custom_high"] = values["-FILTER_CH-"]

                config["frequency_bands_modified"] = 1
                break
            except:
                sg.popup_error("No valid frequencies", location=(100, 100), font=font)
                window.close()
        if event in (sg.WIN_CLOSED, "Ok"):
            break
    window.close()
    return config


def get_active_frequency_bands(config):
    """Return a list of tuples containing the active frequency band pairs based on toggle settings."""
    active_bands = []

    # Always include delta and theta
    active_bands.extend([("delta_low", "delta_high"), ("theta_low", "theta_high")])

    # Add alpha bands based on toggle
    if config["use_split_alpha"]:
        active_bands.extend([("alpha1_low", "alpha1_high"), ("alpha2_low", "alpha2_high")])
    else:
        active_bands.append(("alpha_low", "alpha_high"))

    # Add beta bands based on toggle
    if config["use_split_beta"]:
        active_bands.extend([("beta1_low", "beta1_high"), ("beta2_low", "beta2_high")])
    else:
        active_bands.append(("beta_low", "beta_high"))

    # Always include broadband
    active_bands.append(("broadband_low", "broadband_high"))

    # Check for custom frequency band
    try:
        custom_low = config.get(("cut_off_frequency", "custom_low"), "")
        custom_high = config.get(("cut_off_frequency", "custom_high"), "")
        
        # Only add if both values are present and can be converted to numbers
        if custom_low and custom_high:
            float(custom_low)
            float(custom_high)
            active_bands.append(("custom_low", "custom_high"))
    except ValueError:
        # If conversion to float fails (e.g. user typed text), we simply skip the custom band
        pass

    return active_bands


def select_output_directory(config):
    """Set output folder for exported EEG data and log files."""
    if not config["rerun"]:
        working_directory = os.getcwd()
        layout = [
            [
                sg.Text(
                    "Select base output directory to save EEG data and log files to\n(Subdirectories will be created for log, epochs etc.)",  # noqa: E501
                    background_color="white",
                )
            ],
            [
                sg.InputText(default_text=working_directory, key="-FOLDER_PATH-"),
                sg.FolderBrowse(initial_folder=working_directory),
            ],
            [sg.Button("Select")],
        ]
        window = sg.Window(
            "Directory",
            layout,
            modal=True,
            use_custom_titlebar=True,
            font=font,
            background_color="white",
            location=(100, 100),
        )
        while True:
            event, values = window.read()
            if event == "Select":
                try:
                    config["output_directory"] = values["-FOLDER_PATH-"]
                    break
                except:
                    sg.popup_error("No valid folder", location=(100, 100), font=font)
                    window.close()
            if event in (sg.WIN_CLOSED, "Ok"):
                break
        window.close()
    return config


def ask_average_ref(config):
    """Ask if user wants to apply average reference to the raw EEG."""
    txt = "Do you want to apply average reference to the raw EEG?"
    url = "https://mne.tools/stable/auto_tutorials/preprocessing/55_setting_eeg_reference.html"
    layout = [
        [sg.Text(txt, enable_events=True, background_color="white")],
        [sg.Button("Yes"), sg.Button("No")],
        [sg.Push(background_color="white"), sg.Button("More info")],
    ]
    window = sg.Window(
        "EEG processing input parameters",
        layout,
        modal=True,
        use_custom_titlebar=True,
        font=font,
        background_color="white",
        location=(100, 100),
    )
    while True:
        event, values = window.read()
        if event == "More info":
            wb.open_new_tab(url)
            continue
        if event == "Yes":
            config["apply_average_ref"] = 1
            break
        if event == "No":
            config["apply_average_ref"] = 0
            break
        if event in (sg.WIN_CLOSED, "Ok"):
            break
    window.close()
    return config


def ask_ica_option(config):
    """Ask if user wants to apply ICA."""
    txt = "Do you want to apply ICA?\nNote: make sure to deselect empty channels"
    url = "https://mne.tools/stable/auto_tutorials/preprocessing/40_artifact_correction_ica.html"
    layout = [
        [sg.Text(txt, enable_events=True, background_color="white")],
        [sg.Button("Yes"), sg.Button("No")],
        [sg.Push(background_color="white"), sg.Button("More info")],
    ]
    window_ica = sg.Window(
        "EEG processing input parameters",
        layout,
        font=font,
        modal=True,
        use_custom_titlebar=True,
        background_color="white",
        location=(100, 100),
    )
    while True:
        event, values = window_ica.read()
        if event == "More info":
            wb.open_new_tab(url)
            continue
        if event == "Yes":
            config["apply_ica"] = 1
            config = ask_nr_ica_components(config, settings)
            # NEW: Ask about ICLabel assistance
            config = ask_icalabel_option(config)
            break
        if event == "No":
            config["apply_ica"] = 0
            config["use_icalabel"] = 0
            break
        if event in (sg.WIN_CLOSED,):
            config["apply_ica"] = 0
            config["use_icalabel"] = 0
            break
    window_ica.close()

    return config


def ask_icalabel_option(config):
    """Ask if user wants ICLabel assistance for ICA component classification.
    
    ICLabel uses a neural network to predict whether each ICA component
    represents brain activity or an artifact (muscle, eye, heart, etc.).
    """
    
    txt = (
        "Do you want to use ICLabel to help identify artifact components?\n\n"
        "ICLabel is an AI-based tool that predicts whether each component is:\n"
        "• Brain activity\n"
        "• Eye movement/blink artifact\n"
        "• Muscle artifact\n"
        "• Heart artifact\n"
        "• Line noise\n"
        "• Channel noise\n\n"
        "Recommended for users less experienced with ICA interpretation."
    )
    url = "https://mne.tools/mne-icalabel/stable/index.html"
    
    layout = [
        [sg.Text(txt, background_color="white")],
        [sg.Button("Yes"), sg.Button("No")],
        [sg.Push(background_color="white"), sg.Button("More info")],
    ]
    
    window_icalabel = sg.Window(
        "ICLabel Component Classification",
        layout,
        modal=True,
        use_custom_titlebar=True,
        font=font,
        background_color="white",
        location=(100, 100),
    )
    
    while True:
        event, values = window_icalabel.read()
        if event == "More info":
            wb.open_new_tab(url)
            continue
        if event == "Yes":
            config["use_icalabel"] = 1
            break
        if event in (sg.WIN_CLOSED, "No"):
            config["use_icalabel"] = 0
            break
    
    window_icalabel.close()
    return config


def ask_beamformer_option(config):
    """Ask if user wants to apply Beamforming."""
    txt = "Do you want to apply Beamforming?"
    url = "https://mne.tools/stable/auto_tutorials/inverse/50_beamformer_lcmv.html"
    layout = [
        [sg.Text(txt, enable_events=True, background_color="white")],
        [sg.Button("Yes"), sg.Button("No")],
        [sg.Push(background_color="white"), sg.Button("More info")],
    ]
    window = sg.Window(
        "EEG processing input parameters",
        layout,
        modal=True,
        use_custom_titlebar=True,
        font=font,
        background_color="white",
        location=(100, 100),
    )
    while True:
        event, values = window.read()
        if event == "More info":
            wb.open_new_tab(url)
            continue
        if event == "Yes":
            config["apply_beamformer"] = 1
            config["apply_average_ref"] = 1  # prereq for beamformer
            break
        if event == "No":
            config["apply_beamformer"] = 0
            break
        if event in (sg.WIN_CLOSED, "Ok"):
            break
    window.close()

    return config


def ask_epoch_selection(config):
    """Ask if user wants to apply apply_epoch_selection."""
    if config["rerun"] == 0 or (config["rerun"] == 1 and config["apply_epoch_selection"] == 0):
        txt = "Do you want to apply epoch selection?"
        url = "https://mne.tools/stable/generated/mne.Epochs.html#mne.Epochs.plot"
        layout = [
            [sg.Text(txt, enable_events=True, background_color="white")],
            [sg.Button("Yes"), sg.Button("No")],
            [sg.Push(background_color="white"), sg.Button("More info")],
        ]
        window = sg.Window(
            "EEG processing input parameters",
            layout,
            modal=True,
            use_custom_titlebar=True,
            font=font,
            background_color="white",
            location=(100, 100),
        )
        while True:
            event, values = window.read()
            if event == "More info":
                wb.open_new_tab(url)
                continue
            if event == "Yes":
                config["apply_epoch_selection"] = 1

                config = ask_epoch_length(config, settings)  # ask epoch length
                break
            if event == "No":
                config["apply_epoch_selection"] = 0
                break
            if event in (sg.WIN_CLOSED, "Ok"):
                break
        window.close()
    return config


def ask_input_file_pattern(config, settings):
    """Ask user to select sensor layout / montage with preview capability.
    
    Provides:
    - Grouped list of montage options
    - Preview button to visualize sensor positions
    - Help tooltip and documentation link
    """
    txt = settings["input_file_patterns", "text"]
    tooltip_text = settings["input_file_patterns", "tooltip"]
    url = "https://mne.tools/stable/auto_tutorials/intro/40_sensor_locations.html"

    # Create visual groupings in the listbox
    # We manually define groups to avoid duplicate entries
    display_items = [
        "── Auto-Detect ──",
        "Use Native Coordinates (Auto)",
        "── Standard Layouts ──",
        "Standard 10-20 (94 channels)",
        "Standard 10-05 (343 channels)",
        "── BioSemi Caps ──",
        "BioSemi 32-channel",
        "BioSemi 64-channel",
        "BioSemi 128-channel",
        "BioSemi 160-channel",
        "BioSemi 256-channel",
        "── EasyCap ──",
        "EasyCap M1 (74 channels)",
        "EasyCap M10 (61 channels)",
        "── GSN/EGI ──",
        "GSN-HydroCel 32-channel",
        "GSN-HydroCel 64-channel",
        "GSN-HydroCel 128-channel",
        "GSN-HydroCel 256-channel",
        "── MGH ──",
        "MGH 60-channel",
        "MGH 70-channel",
        "── Text File Import ──",
        "Import .txt with BioSemi 64 names",
        "Import .txt with BioSemi 32 names",
        "Import .txt with 10-20 names",
        "Import .txt with 10-05 names",
        "Import .txt for MEG data",
        "Import .txt with generic names",
    ]

    layout = [
        [
            sg.Text(txt, font=("Default", 12, "bold"), background_color="white"),
            sg.Text(
                "(?)", 
                text_color="blue", 
                tooltip=tooltip_text, 
                background_color="white", 
                enable_events=True, 
                key="-HELP-",
                font=("Default", 12, "underline"),
            ),
        ],
        [
            sg.Listbox(
                values=display_items,
                size=(45, 18),
                enable_events=False,  # Changed to False - don't trigger on click
                bind_return_key=False,  # Changed to False
                select_mode="single",
                key="_LISTBOX_",
                background_color="white",
                font=("Default", 11),
            )
        ],
        [
            sg.Button("Select", bind_return_key=True, button_color=button_color),
            sg.Button("Preview Layout", key="-PREVIEW-"),
            sg.Push(background_color="white"),
            sg.Button("More Info", key="-MORE_INFO-"),
        ],
    ]

    window_montage = sg.Window(
        "Select Sensor Layout / Montage",
        layout,
        modal=True,
        use_custom_titlebar=True,
        font=font,
        location=(100, 100),
        background_color="white",
        finalize=True,
    )

    while True:
        event, values = window_montage.read()

        if event in (sg.WIN_CLOSED, "Exit"):
            window_montage.close()
            return config

        if event == "-MORE_INFO-":
            wb.open_new_tab(url)
            continue

        if event == "-PREVIEW-":
            if not values["_LISTBOX_"]:
                sg.popup_ok(
                    "Please select a layout to preview.",
                    title="No Selection",
                    location=(100, 100),
                    font=font,
                )
                continue

            selection = values["_LISTBOX_"][0]
            
            # Skip separator lines
            if selection.startswith("──"):
                sg.popup_ok(
                    "Please select an actual layout option, not a section header.",
                    title="Invalid Selection",
                    location=(100, 100),
                    font=font,
                )
                continue

            # Get the montage name
            montage_name = get_montage_name_from_selection(selection)

            if montage_name in ("native", "MEG", "generic", "n/a"):
                sg.popup_ok(
                    f"'{selection}' cannot be previewed.\n\n"
                    "• 'Native' mode uses positions from your data file\n"
                    "• 'MEG' and 'generic' modes don't have fixed positions",
                    title="Preview Not Available",
                    location=(100, 100),
                    font=font,
                )
            else:
                try:
                    montage = mne.channels.make_standard_montage(montage_name)
                    dummy_info = mne.create_info(
                        ch_names=montage.ch_names, 
                        sfreq=100, 
                        ch_types="eeg"
                    )
                    dummy_info.set_montage(montage)
                    
                    fig = mne.viz.plot_sensors(
                        dummy_info,
                        show_names=True,
                        title=f"Preview: {montage_name} ({len(montage.ch_names)} channels)",
                        show=True,
                        block=False,
                    )
                except Exception as e:
                    sg.popup_error(
                        f"Could not preview '{montage_name}':\n\n{e}",
                        title="Preview Error",
                        location=(100, 100),
                        font=font,
                    )
            continue

        if event == "Select":
            if not values["_LISTBOX_"]:
                sg.popup_ok(
                    "Please select an option.",
                    title="No Selection",
                    location=(100, 100),
                    font=font,
                )
                continue

            selection = values["_LISTBOX_"][0]

            # Skip separator lines
            if selection.startswith("──"):
                sg.popup_ok(
                    "Please select an actual layout option, not a section header.",
                    title="Invalid Selection",
                    location=(100, 100),
                    font=font,
                )
                continue

            config["input_file_pattern"] = selection
            
            # Store the montage name directly for easier access later
            config["montage_name"] = get_montage_name_from_selection(selection)
            
            window_montage.close()
            return config

    window_montage.close()
    return config


def select_channels_to_be_dropped(in_list):
    """Ask channels to be dropped."""
    items = in_list
    txt = "Select channels to be dropped (if any)\nNote: for ICA make sure to drop empty or non-EEG channels."
    layout = [
        [sg.Text(txt, background_color="white")],
        [
            sg.Listbox(
                values=items,
                size=(15, 30),
                enable_events=True,
                bind_return_key=True,
                select_mode="multiple",
                key="_LISTBOX_",
                background_color="white",
            )
        ],
        [
            sg.Button(
                "Ok",
                bind_return_key=True,
            )
        ],
    ]
    window = sg.Window(
        "EEG processing input parameters",
        layout,
        modal=True,
        use_custom_titlebar=True,
        font=font,
        location=(100, 100),
        background_color="white",
    )
    while True:
        event, values = window.read()
        if event == "Ok":
            try:
                out_list = values["_LISTBOX_"]
                break
            except:
                sg.popup_error("No valid selection", location=(100, 100), font=font)
                window.close()
        if event in (sg.WIN_CLOSED, "Ok"):
            break
    window.close()
    return out_list


def implement_channel_corrections(raw, config):
    """Implement channel corrections at batch level after dropping redundant channels.

    Return the raw object with corrected channel names and updated config.
    """
    if config["rerun"] == 1 and "channel_corrections" in config:
        # Apply saved corrections from previous run
        for old_name, new_name in config["channel_corrections"].items():
            if old_name in raw.ch_names:
                raw.rename_channels({old_name: new_name})
        return raw, config

    # Get the montage name from config (set during ask_input_file_pattern)
    montage_name = config.get("montage_name", get_montage_name_from_selection(config.get("input_file_pattern", "")))
    
    # Skip channel correction for native/auto modes or special cases
    if montage_name in ("native", "MEG", "generic", "n/a", ""):
        return raw, config

    # Get channel names directly from MNE's montage
    corrected_names = show_channel_correction_window(raw, montage_name)

    if corrected_names is None:  # User cancelled
        return raw, config

    # Store the corrections in config for reuse
    config["channel_corrections"] = dict(zip(raw.ch_names, corrected_names))

    # Apply the corrections
    for old_name, new_name in zip(raw.ch_names, corrected_names):
        if old_name != new_name:
            raw.rename_channels({old_name: new_name})

    return raw, config


def get_expected_channels(montage_name):
    """Return the expected channel names for a given montage directly from MNE."""
    if montage_name == "n/a":
        return []  # Return empty list for file types with built-in channel info

    try:
        # Create the montage and get channel names directly from MNE
        montage = mne.channels.make_standard_montage(montage_name)
        return list(montage.ch_names)  # Convert to list for consistency
    except Exception as e:
        msg = f"Warning: Could not get channel names for montage '{montage_name}' from MNE: {e}"
        window["-RUN_INFO-"].update(msg + "\n", append=True)
        return []


def show_channel_correction_window(raw, montage_name):
    """Show a window for correcting channel names to match the selected montage.
    
    Features:
    - Search and replace functionality
    - Reset to original channel names
    - Undo last change
    - Duplicate channel name detection
    - Visual feedback on matching status
    
    Args:
        raw: MNE Raw object
        montage_name: Name of the target montage
        
    Returns:
        list: Modified channel names, or None if cancelled
    """
    # Get expected channel names for the selected montage
    expected_channels = get_expected_channels(montage_name)
    current_channels = list(raw.ch_names)  # Make a copy of original names
    original_channels = list(raw.ch_names)  # Keep original for reset
    
    # History stack for undo functionality
    history_stack = []

    def find_duplicates(channel_list):
        """Find duplicate channel names in the list.
        
        Args:
            channel_list: List of channel names to check
            
        Returns:
            list: List of channel names that appear more than once
        """
        seen = {}
        duplicates = []
        for idx, ch in enumerate(channel_list):
            if ch in seen:
                if ch not in duplicates:
                    duplicates.append(ch)
            else:
                seen[ch] = idx
        return duplicates

    def create_table_data(current, expected):
        """Create table data with matched channels aligned.
        
        Args:
            current: List of current channel names
            expected: List of expected channel names from montage
            
        Returns:
            list: Table data as list of [current, expected] pairs
        """
        expected_set = set(expected)

        # First, handle exact matches
        matched_pairs = []
        unmatched_current = []
        used_expected = set()

        # Find direct matches first
        for curr in current:
            if curr in expected_set:
                matched_pairs.append([curr, curr])
                used_expected.add(curr)
            else:
                unmatched_current.append(curr)

        # Add remaining channels
        remaining_expected = [exp for exp in expected if exp not in used_expected]

        # Combine all rows
        return matched_pairs + [[curr, ""] for curr in unmatched_current] + [["", exp] for exp in remaining_expected]

    def update_table_and_status():
        """Update the table display and status information."""
        nonlocal modified_channels
        
        table_data = create_table_data(modified_channels, expected_channels)
        window["-CHANNEL_TABLE-"].update(table_data)

        # Count matches (channels that exist in both sets)
        matches = len(set(modified_channels) & set(expected_channels))
        total_expected = len(expected_channels)
        status = f"Matching Channels: {matches}/{total_expected}"

        # Add warnings about mismatches
        warnings = []
        
        # Check for duplicates first (critical error)
        duplicates = find_duplicates(modified_channels)
        if duplicates:
            warnings.append(f"⚠️ DUPLICATE NAMES FOUND: {', '.join(duplicates)}")
            window["-DUPLICATE_WARNING-"].update(
                f"Cannot apply: Duplicate channel names detected!\nDuplicates: {', '.join(duplicates)}",
                text_color="red"
            )
            window["-APPLY-"].update(disabled=True)
        else:
            window["-DUPLICATE_WARNING-"].update("")
            window["-APPLY-"].update(disabled=False)
        
        # Channel count mismatch warning
        if (n_mod := len(modified_channels)) != (n_exp := len(expected_channels)):
            warnings.append(f"Number of channels doesn't match! Current: {n_mod}, Expected: {n_exp}")

        # Extra channels warning
        extra_channels = set(modified_channels) - set(expected_channels)
        if extra_channels:
            warnings.append(f"Extra channels found: {', '.join(sorted(extra_channels))}")

        # Missing channels warning
        missing_channels = set(expected_channels) - set(modified_channels)
        if missing_channels:
            warnings.append(f"Missing expected channels: {', '.join(sorted(missing_channels))}")

        if warnings:
            status += "\n" + "\n".join(warnings)

        window["-MATCH_STATUS-"].update(status)
        
        # Update undo button state
        window["-UNDO-"].update(disabled=len(history_stack) == 0)
        
        # Update reset button state (disabled if no changes made)
        has_changes = modified_channels != original_channels
        window["-RESET-"].update(disabled=not has_changes)

    def save_to_history():
        """Save current state to history for undo functionality."""
        history_stack.append(list(modified_channels))
        # Limit history size to prevent memory issues
        if len(history_stack) > 50:
            history_stack.pop(0)

    # Create layout for the correction window
    layout = [
        [sg.Text("Channel Name Correction", font=("Default", 16, "bold"))],
        
        # Search and Replace frame
        [
            sg.Frame(
                "Search and Replace",
                [
                    [
                        sg.Text("Find:"),
                        sg.Input(key="-FIND-", size=(20, 1)),
                        sg.Text("Replace:"),
                        sg.Input(key="-REPLACE-", size=(20, 1)),
                        sg.Button("Replace All", key="-REPLACE_ALL-"),
                    ]
                ],
            )
        ],
        
        # Edit Controls frame with Undo and Reset buttons
        [
            sg.Frame(
                "Edit Controls",
                [
                    [
                        sg.Button("↩ Undo Last Change", key="-UNDO-", disabled=True),
                        sg.Button("🔄 Reset to Original", key="-RESET-", disabled=True),
                    ]
                ],
            )
        ],
        
        # Channel comparison table
        [
            sg.Table(
                values=create_table_data(current_channels, expected_channels),
                headings=["Current Names", "Expected Names"],
                auto_size_columns=True,
                justification="left",
                num_rows=min(25, max(len(current_channels), len(expected_channels))),
                key="-CHANNEL_TABLE-",
                enable_events=True,
                vertical_scroll_only=False,
            )
        ],
        
        # Duplicate warning (shown in red when duplicates exist)
        [sg.Text("", key="-DUPLICATE_WARNING-", font=("Default", 11, "bold"), text_color="red")],
        
        # Status of matches
        [sg.Text("", key="-MATCH_STATUS-", font=("Default", 12))],
        
        # Action buttons
        [
            sg.Button("Apply to file", key="-APPLY-", button_color=("white", "#2196F3")),
            sg.Button("Cancel", key="-CANCEL-"),
        ],
    ]

    window = sg.Window(
        "Channel Name Correction", 
        layout, 
        modal=True, 
        finalize=True, 
        resizable=True,
        font=font
    )

    modified_channels = list(current_channels)
    update_table_and_status()

    while True:
        event, values = window.read()

        if event in (sg.WIN_CLOSED, "-CANCEL-"):
            window.close()
            return None

        if event == "-REPLACE_ALL-":
            find = values["-FIND-"]
            replace = values["-REPLACE-"]
            if find:  # Only replace if find string is not empty
                # Check if any changes would be made
                new_channels = [ch.replace(find, replace) for ch in modified_channels]
                if new_channels != modified_channels:
                    save_to_history()
                    modified_channels = new_channels
                    update_table_and_status()
                else:
                    sg.popup_ok(
                        f"No matches found for '{find}'",
                        title="No Changes",
                        font=font
                    )

        elif event == "-UNDO-":
            if history_stack:
                modified_channels = history_stack.pop()
                update_table_and_status()

        elif event == "-RESET-":
            # Confirm reset if there are changes
            if modified_channels != original_channels:
                confirm = sg.popup_yes_no(
                    "Are you sure you want to reset all channel names to their original values?\n\n"
                    "This will discard all changes made in this session.",
                    title="Confirm Reset",
                    font=font
                )
                if confirm == "Yes":
                    save_to_history()  # Save current state so user can undo the reset
                    modified_channels = list(original_channels)
                    update_table_and_status()

        elif event == "-APPLY-":
            # Final duplicate check before applying
            duplicates = find_duplicates(modified_channels)
            if duplicates:
                sg.popup_error(
                    f"Cannot apply changes!\n\n"
                    f"Duplicate channel names found: {', '.join(duplicates)}\n\n"
                    "Please fix the duplicates before applying.",
                    title="Duplicate Channel Names",
                    font=font
                )
                continue
            
            # Warning about channel count mismatch
            if len(modified_channels) != len(expected_channels):
                confirm = sg.popup_yes_no(
                    "Warning: Number of channels doesn't match the expected montage.\n\n"
                    f"Current: {len(modified_channels)} channels\n"
                    f"Expected: {len(expected_channels)} channels\n\n"
                    "Continue anyway?",
                    title="Channel Count Mismatch",
                    font=font
                )
                if confirm != "Yes":
                    continue
            
            window.close()
            return modified_channels


def ask_skip_input_file(config):
    """Ask if user wants to use the current EEG file."""
    ch = sg.popup_yes_no("Is the EEG quality sufficient for further processing?", location=(100, 100), font=font)
    if ch == "No":
        config["skip_input_file"] = 1
    else:
        config["skip_input_file"] = 0
    return config


def ask_sample_frequency(config, settings):
    """Ask sample frequency."""
    # note:only asked for .txt files, scope=batch
    # note:sample_frequencies read from config file
    tooltip = "xxx"
    layout = [
        [sg.Text("Select sample frequency", tooltip=tooltip, background_color="white")],
        [
            sg.Listbox(
                values=settings["sample_frequencies"],
                size=(15, None),
                enable_events=True,
                bind_return_key=True,
                select_mode="single",
                key="_LISTBOX_F_",
                background_color="white",
            )
        ],
        [
            sg.Button(
                "Ok",
                bind_return_key=True,
            )
        ],
    ]
    window = sg.Window(
        "EEG processing input parameters",
        layout,
        modal=True,
        use_custom_titlebar=True,
        font=font,
        location=(100, 100),
        background_color="white",
    )
    while True:
        event, values = window.read()

        if event == "Ok":
            try:
                if values["_LISTBOX_F_"]:
                    selection = values["_LISTBOX_F_"]
                    selection = selection[0]
                    config["sample_frequency"] = selection
                    break
            except:  # remove?
                sg.popup_error("No valid selection", font=font)
                window.close()
    window.close()
    return config


def ask_epoch_length(config, settings):
    """Ask epoch length."""
    tooltip = "Enter a number for epoch length between 1 and 100 seconds (int or float)"
    layout = [
        [sg.Text("Enter epoch length in seconds:", tooltip=tooltip, background_color="white")],
        [sg.InputText(default_text=settings["default_epoch_length"], key="-EPOCH_LENGTH-")],
        [sg.Button("Ok", bind_return_key=True)],
    ]
    window = sg.Window(
        "EEG processing input parameters",
        layout,
        modal=True,
        use_custom_titlebar=True,
        font=font,
        background_color="white",
        location=(100, 100),
    )
    while True:
        event, values = window.read()
        if event == "Ok":
            try:
                config["epoch_length"] = float(values["-EPOCH_LENGTH-"])
                break
            except:
                sg.popup_error("No valid number", location=(100, 100), font=font)
                window.close()
        if event in (sg.WIN_CLOSED, "Ok"):
            break
    window.close()
    return config


def ask_nr_ica_components(config, settings):
    """Ask number of ICA components."""
    layout = [
        [sg.Text("Enter number of ICA components:", background_color="white")],
        [sg.InputText(default_text=settings["default_ica_components"], key="-ICA_COMPONENTS-")],
        [sg.Button("Ok", bind_return_key=True), sg.Push(background_color="white"), sg.Button("More info")],
    ]
    url = "https://mne.tools/stable/auto_tutorials/preprocessing/40_artifact_correction_ica.html"
    window = sg.Window(
        "EEG processing input parameters",
        layout,
        modal=True,
        use_custom_titlebar=True,
        font=font,
        background_color="white",
        location=(100, 100),
    )
    while True:
        event, values = window.read()
        if event == "More info":
            wb.open_new_tab(url)
            continue
        if event == "Ok":
            try:
                config["nr_ica_components"] = int(values["-ICA_COMPONENTS-"])
                break
            except:
                sg.popup_error("No valid integer value", location=(100, 100), font=font)
                window.close()
        if event in (sg.WIN_CLOSED, "Ok"):
            break
    window.close()
    return config


def ask_downsample_factor(config, settings):
    """Ask downsample factor."""
    url = "https://mne.tools/stable/generated/mne.filter.resample.html"
    layout = [
        [sg.Text("Enter whole number as downsample factor (1 equals no downsampling):", background_color="white")],
        [sg.InputText(default_text=settings["default_downsample_factor"], key="-DOWNSAMPLE_FACTOR-")],
        [sg.Button("Ok", bind_return_key=True), sg.Push(background_color="white"), sg.Button("More info")],
    ]
    window = sg.Window(
        "EEG processing input parameters",
        layout,
        modal=True,
        use_custom_titlebar=True,
        font=font,
        background_color="white",
        location=(100, 100),
    )
    while True:
        event, values = window.read()
        if event == "More info":
            wb.open_new_tab(url)
            continue
        if event == "Ok":
            try:
                config["downsample_factor"] = int(values["-DOWNSAMPLE_FACTOR-"])
                break
            except:
                sg.popup_error("No valid integer value", location=(100, 100), font=font)
                window.close()
        if event in (sg.WIN_CLOSED, "Ok"):
            break
    window.close()
    return config


def set_batch_related_names(config):
    """Perform the actions necessary to define all file/folder/path names associated with the current EEG batch.

    These names are fixed for the entire batch.
    """
    # batch_prefix batch_name batch_output_subdirectory config_file logfile
    today = datetime.today()
    dt = today.strftime("%Y%m%d_%H%M%S")  # suffix
    if config["rerun"] == 0:
        tooltip = "Enter a prefix (e.g. study name) for this batch. The log file will be named <prefix><timestamp>.log"
        txt = "Enter a name for this file batch (e.g. study1_batch1).\nThis name should not contain spaces."
        layout = [
            [sg.Text(text=txt, tooltip=tooltip, background_color="white")],
            [sg.InputText(key="-BATCH_PREFIX-")],
            [sg.Button("Ok", bind_return_key=True)],
        ]
        window = sg.Window(
            "EEG processing input parameters",
            layout,
            modal=True,
            use_custom_titlebar=True,
            font=font,
            background_color="white",
            location=(100, 100),
        )
        while True:
            event, values = window.read()
            if event == "Ok":
                try:
                    prefix = values["-BATCH_PREFIX-"]
                    if not prefix:
                        sg.popup_error("No valid prefix", location=(100, 100), font=font)  # empty string
                        window.close()
                    prefix = prefix.replace(" ", "_")
                    config["batch_prefix"] = prefix  # replace spaces
                    break
                except:
                    sg.popup_error("No value", location=(100, 100), font=font)
                    window.close()
            if event in (sg.WIN_CLOSED, "Ok"):
                break
        window.close()

    # else use config['batch_prefix'] from previous run
    config["batch_name"] = config["batch_prefix"] + "_" + dt
    config["batch_output_subdirectory"] = os.path.join(config["output_directory"], config["batch_name"])
    # create if not existing
    if not os.path.exists(config["batch_output_subdirectory"]):
        os.makedirs(config["batch_output_subdirectory"])

    fn = config["batch_name"] + ".log"
    config["logfile"] = os.path.join(config["batch_output_subdirectory"], fn)
    fn = config["batch_name"] + ".pkl"
    config["config_file"] = os.path.join(config["batch_output_subdirectory"], fn)
    return config


def set_file_output_related_names(config):
    # Scope:in file loop
    """Define all file/folder/path names associated with the current EEG FILE.

    These names change for each file in the batch.
    """
    # strip file_name for use as sub dir
    fn = config["file_name"].replace(" ", "")
    fn = fn.replace(".", "")
    # Split the file path and extension to use when constructing the output file names
    root, ext = os.path.splitext(config["file_path"])
    config["file_output_subdirectory"] = posixpath.join(
        config["batch_output_subdirectory"], fn
    )
    if not os.path.exists(config["file_output_subdirectory"]):
        os.makedirs(config["file_output_subdirectory"])
    file_name_sensor = os.path.basename(root) + "_Sensor_level"
    config["file_path_sensor"] = os.path.join(config["file_output_subdirectory"], file_name_sensor)
    file_name_source = os.path.basename(root) + "_Source_level"
    config["file_path_source"] = os.path.join(config["file_output_subdirectory"], file_name_source)
    return config


def create_dict():
    """Create initial dict with starting values for processing."""
    try:
        return settings  # read defaults from settings file
    except:
        sg.popup_error("Error create_dict: ", location=(100, 100), font=font)
        window.close()

def create_spatial_filter(raw_b):
    """Create a spatial filter for the LCMV beamforming method.

    The MNE function make_lcmv is used.
    """
    fs_dir = fetch_fsaverage(verbose=True)
    subject = "fsaverage"
    trans = "fsaverage"
    
    #current_data_rank = mne.rank(raw_b.info)['eeg'] 
    
    # Loading boundary-element model
    bem = os.path.join(fs_dir, "bem", "fsaverage-5120-5120-5120-bem-sol.fif")
    # Setting up source space according to Desikan-Killiany atlas
    DesikanVox = pd.read_excel("DesikanVox.xlsx", header=None)
    Voxels_pos = DesikanVox.to_numpy()
    Voxels_pos = Voxels_pos.astype(float)
    Voxels_nn = -Voxels_pos
    # Normalize the normals to unit length
    Voxels_nn /= np.linalg.norm(Voxels_nn, axis=1)[:, np.newaxis]
    Voxels_pos_dict = {"rr": Voxels_pos, "nn": Voxels_nn}
    src = mne.setup_volume_source_space(
        subject=subject,
        pos=Voxels_pos_dict,
        mri=None,
        bem=bem,
    )

    fwd = mne.make_forward_solution(raw_b.info, trans=trans, src=src, bem=bem, eeg=True, mindist=0, n_jobs=None)

    # Inverse Problem
    data_cov = mne.compute_raw_covariance(raw_b)
    
    ranks = mne.compute_rank(raw_b, rank=None, tol='auto')
    
    # Create a new matrix noise_matrix (noise cov. matrix) with the same size as data_cov
    noise_matrix = np.zeros_like(data_cov["data"])
    diagonal_values = np.diag(data_cov["data"])
    
    # Set the diagonal values of noise_matrix to the diagonal values of data_cov
    np.fill_diagonal(noise_matrix, diagonal_values)
    noise_cov = mne.Covariance(
        data=noise_matrix,
        names=data_cov["names"],
        bads=data_cov["bads"],
        projs=data_cov["projs"],
        nfree=data_cov["nfree"],
    )
    # LCMV beamformer
    return make_lcmv(
        raw_b.info,
        fwd,
        data_cov,
        reg=0.05,
        noise_cov=noise_cov,
        pick_ori="max-power",
        weight_norm="unit-noise-gain",
        rank=ranks, 
    )


def get_montage_name_from_selection(selection):
    """Convert user's dropdown selection to MNE montage name.
    
    Returns:
        str: MNE montage name, "native", "MEG", or "generic"
    """
    # Check in standard montage options
    if selection in settings["montage_options"]:
        return settings["montage_options"][selection]
    
    # Check in txt import options
    if selection in settings["txt_import_options"]:
        return settings["txt_import_options"][selection]
    
    # Fallback for legacy config files
    for legacy_key, montage_name in settings.get("legacy_montage_map", {}).items():
        if selection in str(legacy_key):
            return montage_name
    
    # Default fallback
    return "native"


def is_txt_import(selection):
    """Check if the user selected a .txt import option."""
    return selection in settings["txt_import_options"] or "Import .txt" in selection


def get_channel_names_for_montage(montage_name, file_path=None, config=None):
    """Get channel names for a given montage or from file header.
    
    Args:
        montage_name: MNE montage name or special value ("MEG", "generic")
        file_path: Path to .txt file (for header reading)
        config: Config dict with header_rows and channel_names_row settings
        
    Returns:
        list: Channel names
    """
    # Standard montage - get names from MNE
    if montage_name not in ("native", "MEG", "generic", "n/a"):
        try:
            montage = mne.channels.make_standard_montage(montage_name)
            return list(montage.ch_names)
        except Exception as e:
            print(f"Warning: Could not get channel names for {montage_name}: {e}")
    
    # For .txt files, try to read from header
    if file_path and config:
        channel_names_row = config.get("channel_names_row")
        if channel_names_row is not None:
            try:
                with open(file_path) as f:
                    for _ in range(channel_names_row + 1):
                        header = f.readline().strip()
                    return header.split()
            except Exception as e:
                print(f"Warning: Could not read channel names from header: {e}")
        
        # Generate generic names based on file content
        try:
            with open(file_path) as f:
                # Skip header rows
                for _ in range(config.get("header_rows", 1)):
                    f.readline()
                first_data_line = f.readline().strip()
                num_channels = len(first_data_line.split())
                return [f"CH{i+1}" for i in range(num_channels)]
        except Exception as e:
            print(f"Warning: Could not determine channel count: {e}")
    
    return []


def detect_delimiter(file_path, header_rows=1):
    """Auto-detect the delimiter used in a text file."""
    import csv
    
    with open(file_path, 'r', encoding='utf-8', errors='replace') as f:
        # Skip header rows
        for _ in range(header_rows):
            f.readline()
        # Read a sample of data lines
        sample = ''.join([f.readline() for _ in range(5)])
    
    # Use csv.Sniffer to detect delimiter
    try:
        dialect = csv.Sniffer().sniff(sample, delimiters=',;\t ')
        return dialect.delimiter
    except csv.Error:
        # Fallback: count occurrences of common delimiters
        delimiters = {'\t': 0, ',': 0, ';': 0, ' ': 0}
        for char in sample:
            if char in delimiters:
                delimiters[char] += 1
        
        # Prefer tab, then comma, then semicolon, then space
        if delimiters['\t'] > 5:
            return '\t'
        elif delimiters[','] > 5:
            return ','
        elif delimiters[';'] > 5:
            return ';'
        else:
            return r'\s+'  # Fall back to whitespace regex


def detect_encoding(file_path, preferred_encoding="auto"):
    """Detect file encoding, with fallback to common encodings.
    
    Args:
        file_path: Path to the file
        preferred_encoding: If not "auto", use this encoding directly
        
    Returns:
        str: Detected or specified encoding
    """
    if preferred_encoding != "auto":
        return preferred_encoding
    
    # Try to use chardet if available
    try:
        import chardet
        with open(file_path, 'rb') as f:
            result = chardet.detect(f.read(10000))
        if result['confidence'] > 0.7:
            return result['encoding']
    except ImportError:
        pass
    
    # Try common encodings
    encodings = ['utf-8', 'latin-1', 'cp1252', 'iso-8859-1']
    for enc in encodings:
        try:
            with open(file_path, 'r', encoding=enc) as f:
                f.read(1000)
            return enc
        except UnicodeDecodeError:
            continue
    
    return 'utf-8'  # Default fallback


def get_delimiter_from_setting(setting_value):
    """Convert settings delimiter name to actual delimiter character."""
    delimiter_map = {
        "auto": None,  # Will trigger auto-detection
        "tab": '\t',
        "comma": ',',
        "semicolon": ';',
        "space": r'\s+',
    }
    return delimiter_map.get(setting_value, None)


def load_txt_file(file_path, config):
    """Load EEG data from a text file with automatic delimiter detection.
    
    Supports:
    - Tab-separated values
    - Comma-separated values (CSV)
    - Semicolon-separated values
    - Whitespace-separated values
    - European decimal notation (comma as decimal separator)
    - Configurable scaling factor
    - Configurable encoding
    
    Args:
        file_path: Path to the .txt file
        config: Configuration dictionary
        
    Returns:
        mne.io.Raw: Raw EEG object
    """
    montage_name = get_montage_name_from_selection(config["input_file_pattern"])
    header_rows = config.get("header_rows", 1)
    
    # Get delimiter (from settings or auto-detect)
    delimiter_setting = config.get("txt_delimiter", "auto")
    delimiter = get_delimiter_from_setting(delimiter_setting)
    
    if delimiter is None:  # Auto-detect
        delimiter = detect_delimiter(file_path, header_rows)
        msg = f"Auto-detected delimiter: {repr(delimiter)}"
        window["-RUN_INFO-"].update(msg + "\n", append=True)
    
    # Get encoding
    encoding_setting = config.get("txt_encoding", "auto")
    encoding = detect_encoding(file_path, encoding_setting)
    msg = f"Using encoding: {encoding}"
    window["-RUN_INFO-"].update(msg + "\n", append=True)
    
    # Get scaling factor
    scaling_factor = config.get("txt_scaling_factor", 1e-6)
    
    # Get decimal separator
    decimal_sep = config.get("txt_decimal_separator", ".")
    
    # Get channel names
    if config.get("channel_names"):
        ch_names = config["channel_names"]
    else:
        ch_names = get_channel_names_for_montage(montage_name, file_path, config)
    
    if not ch_names:
        raise ValueError(
            f"Could not determine channel names for {file_path}. "
            "Please check your file format and montage selection."
        )
    
    # Read the data
    try:
        read_kwargs = {
            'skiprows': header_rows,
            'encoding': encoding,
        }
        
        # Handle decimal separator for European notation
        if decimal_sep == ',':
            read_kwargs['decimal'] = ','
        
        if delimiter == r'\s+':
            read_kwargs['sep'] = delimiter
            read_kwargs['engine'] = 'python'
        else:
            read_kwargs['sep'] = delimiter
        
        df = pd.read_csv(file_path, **read_kwargs)
        
    except Exception as e:
        # If initial read fails and we haven't tried European decimal, try it
        if decimal_sep != ',':
            try:
                read_kwargs['decimal'] = ','
                df = pd.read_csv(file_path, **read_kwargs)
                msg = "Note: Successfully parsed using European decimal notation (comma)"
                window["-RUN_INFO-"].update(msg + "\n", append=True)
            except Exception:
                raise ValueError(
                    f"Could not parse {file_path}.\n"
                    f"Detected delimiter: {repr(delimiter)}\n"
                    f"Encoding: {encoding}\n"
                    f"Original error: {e}"
                ) from e
        else:
            raise ValueError(
                f"Could not parse {file_path}.\n"
                f"Delimiter: {repr(delimiter)}\n"
                f"Encoding: {encoding}\n"
                f"Error: {e}"
            ) from e
    
    # Ensure we only take the data columns matching channel count
    if len(df.columns) > len(ch_names):
        msg = f"Note: File has {len(df.columns)} columns, using first {len(ch_names)} for channels"
        window["-RUN_INFO-"].update(msg + "\n", append=True)
        df = df.iloc[:, :len(ch_names)]
    elif len(df.columns) < len(ch_names):
        msg = f"Warning: File has {len(df.columns)} columns but expected {len(ch_names)} channels"
        window["-RUN_INFO-"].update(msg + "\n", append=True)
        ch_names = ch_names[:len(df.columns)]
    
    # Handle any remaining string columns (European decimals in object dtype)
    for col in df.columns:
        if df[col].dtype == 'object':
            try:
                df[col] = df[col].str.replace(',', '.').astype(float)
            except (ValueError, AttributeError):
                pass
    
    # Validate data is numeric
    try:
        df = df.astype(float)
    except ValueError as e:
        # Identify problematic columns
        non_numeric_cols = []
        for col in df.columns:
            try:
                df[col].astype(float)
            except ValueError:
                non_numeric_cols.append(str(col))
        
        raise ValueError(
            f"Non-numeric values found in {file_path}.\n"
            f"Problematic columns: {', '.join(non_numeric_cols)}\n"
            "Check your header_rows setting or file format."
        ) from e
    
    # Check for missing values
    missing_channels = [str(col) for col in df.columns if df[col].isna().any()]
    if missing_channels:
        missing_str = ", ".join(missing_channels)
        sg.popup_ok(
            f"Warning: Channels with missing values found:\n{missing_str}\n"
            "Please drop these channel(s) during preprocessing!",
            title="Missing Data Warning",
            location=(100, 100),
            font=font,
        )
    
    # Determine channel types
    ch_types = ["meg"] * len(ch_names) if montage_name == "MEG" else ["eeg"] * len(ch_names)
    
    # Create MNE info and raw object
    info = mne.create_info(
        ch_names=ch_names,
        sfreq=config["sample_frequency"],
        ch_types=ch_types
    )
    
    # Apply scaling factor
    samples = df.T.values * scaling_factor
    
    # Log scaling info
    if scaling_factor == 1e-6:
        msg = "Scaling: µV → V (factor: 1e-6)"
    elif scaling_factor == 1.0:
        msg = "Scaling: None (data assumed to be in Volts)"
    else:
        msg = f"Scaling factor: {scaling_factor}"
    window["-RUN_INFO-"].update(msg + "\n", append=True)
    
    raw = mne.io.RawArray(samples, info)
    
    return raw


def load_mne_file(file_path, config):
    """Load EEG data using MNE's generic reader.
    
    Args:
        file_path: Path to the EEG file
        config: Configuration dictionary
        
    Returns:
        mne.io.Raw: Raw EEG object
    """
    try:
        raw = mne.io.read_raw(file_path, preload=True)
    except Exception as e:
        # Provide user-friendly error messages
        error_msg = str(e).lower()
        
        if "channel" in error_msg:
            user_msg = (
                f"Error loading {Path(file_path).name}:\n\n"
                "Channel-related error. This might mean:\n"
                "• The file format wasn't recognized correctly\n"
                "• The file is corrupted or incomplete\n\n"
                f"Technical details: {e}"
            )
        elif "permission" in error_msg or "access" in error_msg:
            user_msg = (
                f"Error loading {Path(file_path).name}:\n\n"
                "Cannot access the file. Please check:\n"
                "• The file is not open in another program\n"
                "• You have permission to read the file"
            )
        else:
            user_msg = (
                f"Error loading {Path(file_path).name}:\n\n"
                f"{e}\n\n"
                "If this is an unusual file format, please contact support."
            )
        
        sg.popup_error(user_msg, title="File Loading Error", location=(100, 100), font=font)
        raise
    
    return raw


def apply_montage_to_raw(raw, config):
    """Apply montage to raw data based on user selection.
    
    Args:
        raw: MNE Raw object
        config: Configuration dictionary
        
    Returns:
        mne.io.Raw: Raw object with montage applied (if applicable)
    """
    montage_name = get_montage_name_from_selection(config["input_file_pattern"])
    
    # Skip montage application for these cases
    if montage_name in ("native", "MEG", "generic", "n/a"):
        msg = f"Using {'native coordinates from file' if montage_name == 'native' else montage_name + ' mode'}"
        window["-RUN_INFO-"].update(msg + "\n", append=True)
        return raw
    
    # Create and apply montage
    try:
        montage = mne.channels.make_standard_montage(montage_name)
        
        # Check for channel name mismatches before applying
        raw_channels = set(raw.ch_names)
        montage_channels = set(montage.ch_names)
        matching = raw_channels & montage_channels
        
        if len(matching) == 0:
            sg.popup_ok(
                f"Warning: No channel names match the '{montage_name}' montage!\n\n"
                f"Your channels: {', '.join(list(raw_channels)[:5])}...\n"
                f"Expected: {', '.join(list(montage_channels)[:5])}...\n\n"
                "Consider using 'Channel Name Correction' or selecting a different montage.",
                title="Montage Mismatch Warning",
                location=(100, 100),
                font=font,
            )
        elif len(matching) < len(raw_channels) * 0.5:
            unmatched = raw_channels - montage_channels
            sg.popup_ok(
                f"Warning: Only {len(matching)}/{len(raw_channels)} channels match the montage.\n\n"
                f"Unmatched channels: {', '.join(list(unmatched)[:10])}"
                f"{'...' if len(unmatched) > 10 else ''}\n\n"
                "These channels will not have position information.",
                title="Partial Montage Match",
                location=(100, 100),
                font=font,
            )
        
        raw.set_montage(montage=montage, on_missing="ignore")
        msg = f"Applied '{montage_name}' montage ({len(matching)}/{len(raw_channels)} channels matched)"
        window["-RUN_INFO-"].update(msg + "\n", append=True)
        
    except Exception as e:
        sg.popup_error(
            f"Error applying montage '{montage_name}':\n{e}\n\n"
            "Continuing without montage.",
            title="Montage Error",
            location=(100, 100),
            font=font,
        )
    
    return raw


def set_ecg_channel_types(raw):
    """Auto-detect and set ECG channel types.
    
    Args:
        raw: MNE Raw object
        
    Returns:
        mne.io.Raw: Raw object with ECG channels properly typed
    """
    ecg_map = {}
    for ch_name in raw.ch_names:
        if "ecg" in ch_name.lower() and raw.get_channel_types([ch_name])[0] != "ecg":
            ecg_map[ch_name] = "ecg"
    
    if ecg_map:
        raw.set_channel_types(mapping=ecg_map, on_unit_change="ignore", verbose=False)
        msg = f"Auto-detected ECG channels: {', '.join(ecg_map.keys())}"
        window["-RUN_INFO-"].update(msg + "\n", append=True)
    
    return raw


def create_raw(config, montage=None, no_montage_files=None):
    """Load a raw EEG file and apply appropriate montage.
    
    This function handles all supported file formats:
    - .txt files: Custom parser with configurable header handling
    - All other formats: MNE's generic reader (auto-detects format)
    
    Args:
        config: Configuration dictionary containing file_path and settings
        montage: Deprecated, kept for backward compatibility (ignored)
        no_montage_files: Deprecated, kept for backward compatibility (ignored)
        
    Returns:
        tuple: (raw, config) - MNE Raw object and updated config
    """
    file_path = config["file_path"]
    file_extension = Path(file_path).suffix.lower()
    
    msg = f"Loading file: {Path(file_path).name}"
    window["-RUN_INFO-"].update(msg + "\n", append=True)
    
    # Step 1: Load the raw data
    if is_txt_import(config["input_file_pattern"]) or file_extension == ".txt":
        raw = load_txt_file(file_path, config)
    else:
        raw = load_mne_file(file_path, config)
        
        # For certain formats, pick only EEG channels
        if file_extension in [".fif", ".cnt"]:
            try:
                raw.pick(picks=["eeg"], exclude=[])
            except Exception:
                # If no EEG channels found, keep all
                pass
    
    # Step 2: Apply channel name corrections (if any)
    raw, config = implement_channel_corrections(raw, config)
    
    # Step 3: Auto-detect and set ECG channel types
    raw = set_ecg_channel_types(raw)
    
    # Step 4: Apply montage based on user selection
    raw = apply_montage_to_raw(raw, config)
    
    # Step 5: Store sample frequency in config
    config["sample_frequency"] = raw.info["sfreq"]
    
    msg = f"Loaded {len(raw.ch_names)} channels at {config['sample_frequency']} Hz"
    window["-RUN_INFO-"].update(msg + "\n", append=True)
    
    return raw, config


def update_channels_to_be_dropped(raw, config, file_name):
    """Popup for channels to be dropped *for this file only*.

    Stores the list under `config[(file_name, "drop")]`.
    """
    channel_names = raw.ch_names
    drop_list = select_channels_to_be_dropped(channel_names)
    config[file_name, "drop"] = drop_list
    return raw, config


def perform_ica(raw, raw_temp, config):
    """Perform ICA on data with bad channels marked but not dropped.
    
    If ICLabel is enabled, runs component classification and displays
    predictions alongside the ICA plots for cross-referencing.
    """
    msg = "Max # components = " + str(config["max_channels"])
    window["-RUN_INFO-"].update(msg + "\n", append=True)

    # Preparation of clean raw object to calculate ICA on
    raw_ica = raw.copy()
    raw_ica.filter(l_freq=1.0, h_freq=47.0, l_trans_bandwidth=0.5, h_trans_bandwidth=1.5)

    # Mark bad channels but don't drop them yet
    raw_ica.info["bads"] = config[file_name, "bad"]

    # Fit ICA excluding bad channels but without dropping them
    ica = ICA(n_components=config["nr_ica_components"], method="fastica")
    ica.fit(raw_ica, picks="eeg")

    # Run ICLabel if enabled - do this BEFORE plotting so we can show results alongside
    ic_labels = None
    flagged_components = []
    window_icalabel = None  # Track the ICLabel window for cleanup
    
    if config.get("use_icalabel", 0):
        ic_labels, flagged_components = perform_icalabel_classification(raw_ica, ica, config)
        
        # Store labels in ICA object for plotting (MNE-ICALabel integration)
        ica.labels_ = {label: [] for label in ["brain", "muscle", "eye", "heart", "line_noise", "channel_noise", "other"]}
        for i, label in enumerate(ic_labels["labels"]):
            ica.labels_[label].append(i)
    
    # Plot components (topomap) - NON-BLOCKING
    fig_topo = ica.plot_components(show=False)
    if isinstance(fig_topo, list):
        for fig in fig_topo:
            fig.show()
    else:
        fig_topo.show()
    
    # Plot sources (time series) - NON-BLOCKING initially
    fig_sources = ica.plot_sources(raw_ica, block=False, show=True)
    
    # If ICLabel is enabled, show the results window now (all 3 windows visible together)
    if config.get("use_icalabel", 0) and ic_labels is not None:
        # Display ICLabel results in a popup - user can cross-reference with the plots
        window_icalabel = display_icalabel_results_window_concurrent(
            ic_labels, 
            ica,
            flagged_components
        )
    
    # Now block on the sources plot for final component selection
    # User closes this window when done selecting components to exclude
    import matplotlib.pyplot as plt
    msg = "Select components to exclude by clicking on them in the time series plot.\nClose the time series window when done."
    window["-RUN_INFO-"].update(msg + "\n", append=True)
    
    # Show a small instruction popup
    sg.popup_ok(
        "All ICA windows are now open:\n\n"
        "1. Component Topomaps - spatial patterns\n"
        "2. Component Time Series - temporal patterns\n"
        + ("3. ICLabel Results - AI predictions\n\n" if config.get("use_icalabel", 0) else "\n")
        + "Click on components in the TIME SERIES plot to mark them for exclusion.\n"
        "Close the TIME SERIES window when you're done selecting.",
        title="ICA Component Selection",
        font=font,
        location=(100, 100),
    )
    
    # Block until user closes the sources figure
    plt.show(block=True)
    
    # Clean up the ICLabel window after user is done
    if window_icalabel is not None:
        window_icalabel.close()

    # Calculate and display explained variance
    pca_explained_variances = ica.pca_explained_variance_ / ica.pca_explained_variance_.sum()
    ica_explained_variances = pca_explained_variances[: ica.n_components_]
    cumul_pct = 0.0

    for idx, var in enumerate(ica_explained_variances):
        pct = round(100 * var, 2)
        cumul_pct += pct
        msg = f"Explained variance for ICA component {idx}: {pct}% ({round(cumul_pct, 1)}%)"
        window["-RUN_INFO-"].update(msg + "\n", append=True)

    # Apply ICA to the temporary raw object
    raw_temp.info["bads"] = config[file_name, "bad"]
    ica.apply(raw_temp)
    
    # Log ICLabel results if used
    if ic_labels is not None:
        excluded_components = list(ica.exclude)
        log_text = format_icalabel_for_log(ica, ic_labels, excluded_components)
        window["-RUN_INFO-"].update(log_text + "\n", append=True)
        
        # Store in config for later reference
        config[file_name, "icalabel_results"] = {
            "labels": ic_labels["labels"],
            "probabilities": ic_labels["y_pred_proba"].tolist(),
            "excluded_components": excluded_components,
        }

    return raw_temp, ica, config


def perform_icalabel_classification(raw_ica, ica, config):
    """Run ICLabel classification on ICA components.
    
    Args:
        raw_ica: The filtered raw object used for ICA fitting
        ica: The fitted ICA object
        config: Configuration dictionary
        
    Returns:
        tuple: (ic_labels dict, list of flagged component indices)
    """
    msg = "Running ICLabel component classification..."
    window["-RUN_INFO-"].update(msg + "\n", append=True)
    
    # ICLabel class names (fixed order by the ICLabel model)
    class_names = ["brain", "muscle", "eye", "heart", "line_noise", "channel_noise", "other"]
    
    # Categories that are typically artifacts (for flagging)
    artifact_categories = {"muscle", "eye", "heart", "line_noise", "channel_noise"}
    
    # Use iclabel_label_components directly to get the full probability matrix
    labels_pred_proba = iclabel_label_components(raw_ica, ica, inplace=False)
    
    # Ensure it's a numpy array and 2D
    labels_pred_proba = np.array(labels_pred_proba)
    if labels_pred_proba.ndim == 1:
        labels_pred_proba = labels_pred_proba[np.newaxis, :]
        
    # Get the predicted labels (argmax of probabilities)
    labels_pred_idx = np.argmax(labels_pred_proba, axis=1)
    component_labels = [class_names[idx] for idx in labels_pred_idx]
    
    # Create ic_labels dictionary
    ic_labels = {
        "labels": component_labels,
        "y_pred_proba": labels_pred_proba
    }
    
    # Identify flagged components
    flagged_components = [
        i for i, label in enumerate(component_labels) 
        if label in artifact_categories
    ]
    
    msg = f"ICLabel classification complete. {len(flagged_components)} components flagged as potential artifacts."
    window["-RUN_INFO-"].update(msg + "\n", append=True)
    
    return ic_labels, flagged_components


def display_icalabel_results_window_concurrent(ic_labels, ica, flagged_components):
    """Display ICLabel results in a non-modal window for concurrent viewing with ICA plots.
    
    Args:
        ic_labels: Dictionary with 'labels' and 'y_pred_proba'
        ica: The ICA object
        flagged_components: List of component indices flagged as artifacts
    """
    class_names = ["brain", "muscle", "eye", "heart", "line_noise", "channel_noise", "other"]
    artifact_categories = {"muscle", "eye", "heart", "line_noise", "channel_noise"}
    
    component_labels = ic_labels["labels"]
    pred_proba = np.array(ic_labels["y_pred_proba"])
    n_components = len(component_labels)
    
    # Build results text
    results_text = "ICLabel Component Classification Results\n"
    results_text += "=" * 55 + "\n\n"
    results_text += "⚠️ = Predicted artifact (review carefully!)\n"
    results_text += "-" * 55 + "\n"
    
    for ic_idx in range(n_components):
        label = component_labels[ic_idx]
        probs = pred_proba[ic_idx]
        
        label_idx = class_names.index(label)
        confidence = probs[label_idx] * 100
        
        is_artifact = label in artifact_categories
        flag = "⚠️ " if is_artifact else "   "
        
        results_text += f"{flag}IC {ic_idx:2d}: {label:12s} ({confidence:5.1f}%)"
        
        # Show top 2 alternatives if confidence < 90%
        if confidence < 90:
            sorted_indices = np.argsort(probs)[::-1][1:3]  # Skip the top one
            alts = [f"{class_names[i]}:{probs[i]*100:.0f}%" for i in sorted_indices if probs[i] > 0.05]
            if alts:
                results_text += f"  [{', '.join(alts)}]"
        results_text += "\n"
    
    results_text += "-" * 55 + "\n"
    results_text += f"Total: {n_components} | Flagged: {len(flagged_components)}\n"
    if flagged_components:
        results_text += f"Flagged ICs: {flagged_components}\n"
    
    layout = [
        [sg.Text("ICLabel Predictions", font=("Default", 14, "bold"), background_color="white")],
        [
            sg.Multiline(
                results_text,
                size=(50, min(n_components + 10, 25)),
                font=("Courier New", 10),
                disabled=True,
                background_color="#FFFEF0",
                text_color="black",
                key="-ICALABEL_RESULTS-",
            )
        ],
        [
            sg.Text(
                "Cross-reference with topomap and time series plots.\n"
                "Click components in TIME SERIES to exclude them.",
                background_color="white",
                font=("Default", 10, "italic"),
            )
        ],
    ]
    
    # Create a NON-MODAL window (modal=False) so it stays open alongside plots
    window_icalabel = sg.Window(
        "ICLabel Results",
        layout,
        modal=False,  # KEY: non-modal allows other windows to be interactive
        use_custom_titlebar=True,
        font=font,
        background_color="white",
        location=(50, 50),  # Position in top-left
        finalize=True,
        keep_on_top=False,  # Don't force on top, let user arrange windows
    )
    
    # Don't block - just return. The window stays open.
    # It will be closed when the user closes matplotlib figures or the main app
    return window_icalabel


def format_icalabel_for_log(ica, ic_labels, excluded_components):
    """Format ICLabel results for logging.
    
    Args:
        ica: The ICA object (to get excluded components)
        ic_labels: ICLabel results dictionary
        excluded_components: List of component indices that were excluded
        
    Returns:
        str: Formatted string for log file
    """
    component_labels = ic_labels["labels"]
    pred_proba = np.array(ic_labels["y_pred_proba"])
    
    # Ensure 2D
    if pred_proba.ndim == 1:
        n_components = len(component_labels)
        log_text = "\n" + "=" * 60 + "\n"
        log_text += "ICLabel Classification Results\n"
        log_text += "=" * 60 + "\n\n"
        log_text += "Note: Only winning class probabilities available\n\n"
        
        for ic_idx in range(n_components):
            label = component_labels[ic_idx]
            excluded_marker = " [EXCLUDED]" if ic_idx in excluded_components else ""
            log_text += f"IC {ic_idx:2d}: {label:12s}{excluded_marker}\n"
        
        log_text += "\n" + "-" * 40 + "\n"
        log_text += f"Total components: {n_components}\n"
        log_text += f"Excluded components: {sorted(excluded_components)}\n"
        log_text += "=" * 60 + "\n"
        return log_text
    
    class_names = ["brain", "muscle", "eye", "heart", "line_noise", "channel_noise", "other"]
    n_components = len(component_labels)
    
    log_text = "\n" + "=" * 60 + "\n"
    log_text += "ICLabel Classification Results\n"
    log_text += "=" * 60 + "\n\n"
    
    log_text += "All Components:\n"
    log_text += "-" * 40 + "\n"
    
    for ic_idx in range(n_components):
        label = component_labels[ic_idx]
        probs = pred_proba[ic_idx]
        
        # Get confidence for the predicted label
        label_idx = class_names.index(label)
        confidence = probs[label_idx] * 100
        
        excluded_marker = " [EXCLUDED]" if ic_idx in excluded_components else ""
        log_text += f"IC {ic_idx:2d}: {label:12s} ({confidence:5.1f}%){excluded_marker}\n"
        
        # Add detailed probabilities
        log_text += "        Probabilities: "
        prob_details = [f"{class_names[j]}={probs[j]*100:.1f}%" for j in range(len(class_names))]
        log_text += ", ".join(prob_details) + "\n"
    
    log_text += "\n" + "-" * 40 + "\n"
    log_text += f"Total components: {n_components}\n"
    log_text += f"Excluded components: {sorted(excluded_components)}\n"
    
    # Summarize excluded by category
    if excluded_components:
        log_text += "\nExcluded components by predicted category:\n"
        for cat in class_names:
            excluded_in_cat = [ic_idx for ic_idx in excluded_components if component_labels[ic_idx] == cat]
            if excluded_in_cat:
                log_text += f"  {cat}: {excluded_in_cat}\n"
    
    log_text += "=" * 60 + "\n"
    
    return log_text


def perform_bad_channels_selection(raw, config):
    """Apply MNE plotting to interactively select bad channels and save these to the config.

    These channels can later be interpolated or dropped depending on the needs.
    """
    msg = "Select bad channels by left-clicking channels"
    window["-RUN_INFO-"].update(msg + "\n", append=True)
    raw.plot(n_channels=len(raw.ch_names), block=True, title="Bandpass filtered data")

    config[file_name, "bad"] = raw.info["bads"]
    return raw, config


def plot_power_spectrum(raw, filtered=False):
    """Plot the power spectrum of the separate EEG channels using Welch's method.

    Either of the unfiltered or filtered EEG (from 0-60 Hz).
    """
    # Set n_fft to control resolution. e.g., for 512 Hz, 2048 gives 0.25 Hz res.
    # For 1024 Hz, 4096 gives 0.25 Hz res.
    sfreq = raw.info['sfreq']
    n_fft = int(sfreq / 0.25) # Aim for 0.25 Hz resolution
    n_fft = min(n_fft, len(raw.times)) # Ensure n_fft is not too large
    
    # Use method='welch' (which is the default for raw)
    fig = raw.compute_psd(
        method='welch', 
        fmax=60, 
        n_fft=n_fft,
        n_overlap=n_fft // 2, # Common practice for 50% overlap
        n_jobs=1 
    ).plot(picks="eeg", exclude=[], dB=True)
    
    axes = fig.get_axes()
    if filtered:
        axes[0].set_title("Band 0.5-47 Hz filtered power spectrum (Welch)")
    else:
        axes[0].set_title("Unfiltered power spectrum (Welch)")
    fig.tight_layout(rect=[0, 0, 1, 0.95])
    fig.canvas.draw()


def plot_clean_psd(raw_obj, filtered=False, epoch_duration=6.0, sd_threshold=1.5):
    """
    Creates temporary 6s epochs, rejects outliers based on 2 SDs of
    peak-to-peak amplitude, and then plots the PSD using Welch's method.

    This avoids high-amplitude artifacts from skewing the PSD plot.
    """

    sfreq = raw_obj.info["sfreq"]

    # Create temporary epochs
    events = mne.make_fixed_length_events(raw_obj, duration=epoch_duration)
    try:
        epochs = mne.Epochs(
            raw_obj,
            events=events,
            tmin=0.0,
            tmax=(epoch_duration - (1 / sfreq)),  # Match the epoching function
            baseline=None,
            preload=True,
            reject=None,  # We do manual rejection
            detrend=1,  # Match the epoching function
            verbose=False,
        )
    except ValueError as e:
        print(f"Warning: Could not create temp epochs for PSD, plotting raw. Error: {e}")
        plot_power_spectrum(raw_obj, filtered=filtered)  # Fallback to old method
        return

    if len(epochs) == 0:
        print("Warning: No epochs remained after initial event creation. Plotting raw PSD.")
        plot_power_spectrum(raw_obj, filtered=filtered)  # Fallback
        return

    # Calculate PTP amplitude for each epoch
    data = epochs.get_data(picks="eeg")
    ptp = np.max(data, axis=2) - np.min(data, axis=2)  # (n_epochs, n_channels)
    epoch_ptp_max = np.max(ptp, axis=1)  # (n_epochs,)

    # Calculate rejection threshold
    mean_ptp = np.mean(epoch_ptp_max)
    std_ptp = np.std(epoch_ptp_max)
    rejection_threshold = mean_ptp + sd_threshold * std_ptp

    # Find and drop bad epochs
    bad_indices = np.where(epoch_ptp_max > rejection_threshold)[0]
    epochs.drop(bad_indices)

    # Check if any epochs are left
    if len(epochs) < 5:
        print(f"Warning: Too many {len(bad_indices)} epochs were rejected by SD threshold. Plotting full raw PSD.")
        plot_power_spectrum(raw_obj, filtered=filtered)  # Fallback
        return
        
    # Use Welch, and set n_fft to match the other plot for comparability
    n_fft = int(sfreq / 0.25) # Aim for 0.25 Hz resolution
    n_fft = min(n_fft, epochs.times.shape[0]) # n_fft cannot be longer than the epoch

    fig = epochs.compute_psd(
        method='welch', 
        fmax=60, 
        n_fft=n_fft,
        n_overlap=n_fft // 2,
        n_jobs=1
    ).plot(picks="eeg", exclude=[], dB=True)
    
    axes = fig.get_axes()

    title_prefix = "Filtered" if filtered else "Unfiltered"
    axes[0].set_title(
        f"{title_prefix} (SD-Rejected) Power Spectrum (Welch)\n"
        f"(Ignored {len(bad_indices)} / {len(events)} epochs in PSD calculation)"
    )
    fig.tight_layout(rect=[0, 0, 1, 0.9])  # Adjusted rect for longer title
    fig.canvas.draw()

    print(
        f"PSD Plot: Rejected {len(bad_indices)} temporary epochs with PTP > {sd_threshold} SDs from mean."
    )


def perform_temp_down_sampling(raw, config):
    """Downsample the temporary raw EEG.

    Downsampleing to 500 or 512 Hz depending on the sample frequency (power of 2 or not).
    This should speed up preprocessing.
    """
    temporary_sample_f = 512 if config["sample_frequency"] % 512 == 0 else 500
    print("temp. sample fr:", temporary_sample_f)
    raw.resample(temporary_sample_f, method="fft")
    return raw, temporary_sample_f


def perform_average_reference(raw):
    """Appliy a global average reference on the 'eeg' type channels of the raw EEG."""
    raw.set_eeg_reference("average", projection=True, ch_type="eeg")
    raw.apply_proj()
    return raw


def perform_beamform(raw, config):
    """Drop bad channels and creates the spatial filter used for LCMV beamforming."""
    raw.drop_channels(config[file_name, "bad"])
    msg = "channels left in raw_beamform:" + str(len(raw.ch_names))
    window["-RUN_INFO-"].update(msg + "\n", append=True)
    raw = perform_average_reference(raw)
    return create_spatial_filter(raw)


def perform_epoch_selection(raw, config, sfreq):
    """Perform epoch selection on the raw file.

    This function is for use on the temporary raw object.
    """
    events = mne.make_fixed_length_events(raw, duration=(config["epoch_length"]))
    epochs = mne.Epochs(
        raw,
        events=events,
        tmin=0,
        tmax=(config["epoch_length"] - (1 / sfreq)),
        baseline=(0, config["epoch_length"] - (1 / sfreq)),
        preload=True,
        detrend=1,
    )

    # Generate events at each second as seconds markers for the epochs plot
    time_event_ids = np.arange(config["epoch_length"] * len(events))
    time_event_samples = (sfreq * time_event_ids).astype(int)
    time_events = np.column_stack((time_event_samples, np.zeros_like(time_event_samples), time_event_ids))

    # Plot the epochs for visual inspection
    msg = "Select bad epochs by left-clicking data"
    window["-RUN_INFO-"].update(msg + "\n", append=True)
    epochs.plot(
        n_epochs=1,
        n_channels=len(raw.ch_names),
        events=time_events,
        event_color="m",
        block=True,
        picks=["eeg", "eog", "ecg", "meg"],
    )

    config[file_name, "epochs"] = epochs.selection
    return config


def apply_epoch_selection(raw_output, config, sfreq, filtering=False, l_freq=None, h_freq=None):
    """Apply the epoch selection made earlierto the raw EEG used for saving output to file.

    Epoch selection either from a previous run or during current pre processing.
    Filtering is optionally applied before applying the epoch selection.
    """
    if filtering:
        raw_output = filter_output_raw(raw_output, config, l_freq, h_freq)

    events_out = mne.make_fixed_length_events(raw_output, duration=config["epoch_length"])
    epochs_out = mne.Epochs(
        raw_output,
        events=events_out,
        tmin=0,
        tmax=(config["epoch_length"] - (1 / sfreq)),
        baseline=(0, config["epoch_length"]),
        detrend=1,
    )
    selected_epochs_out = epochs_out[config[file_name, "epochs"]]
    selected_epochs_out.drop_bad()
    return selected_epochs_out


def filter_output_raw(raw_output, config, l_freq, h_freq):
    """Apply a FIR bandpass filter to the raw EEG object.

    If either ICA or Beamforming is also applied, bandpass filtering at 0.5-47 Hz (or broader frequencies) is not
    performed a second time. The transition band is calculated in a separate function.
    """
    l_freq = float(l_freq)
    h_freq = float(h_freq)
    l_trans = calc_filt_transition(l_freq)
    h_trans = calc_filt_transition(h_freq)
    if (config["apply_beamformer"] or config["apply_ica"]) and (l_freq <= 0.5):  # noqa: PLR2004
        l_freq = None
        print(
            "No additional (<) 0.5 Hz high pass filter applied, already broadband filtered before beamformer and/or ICA"
        )

    if (config["apply_beamformer"] or config["apply_ica"]) and (h_freq >= 47.0):  # noqa: PLR2004
        h_freq = None
        print(
            "No additional (>) 47 Hz low pass filter applied, already broadband filtered before beamformer and/or ICA"
        )

    if l_freq or h_freq:
        raw_output = raw_output.copy().filter(
            l_freq=l_freq, h_freq=h_freq, picks="eeg", l_trans_bandwidth=l_trans, h_trans_bandwidth=h_trans
        )
    return raw_output


def apply_bad_channels(raw, config):
    """Apply bad channels to raw EEG object used to export the final output.

    Bad channels either from previous run or current pre processing.
    """
    raw.info["bads"] = config[file_name, "bad"]
    raw.interpolate_bads(reset_bads=True)
    msg = "Interpolated " + str(len(config[file_name, "bad"])) + " channels on (non-beamformed) output signal"
    window["-RUN_INFO-"].update(msg + "\n", append=True)
    return raw


def apply_spatial_filter(raw, config, spatial_filter):
    """Apply spatial filter to the final raw EEG object used to export the final output."""
    desikanlabels = pd.read_csv("DesikanVoxLabels.csv", header=None)
    desikan_channel_names = desikanlabels[0].tolist()
    stc = apply_lcmv_raw(raw, spatial_filter)
    info = mne.create_info(ch_names=desikan_channel_names, sfreq=config["sample_frequency"], ch_types="eeg")
    raw_source = mne.io.RawArray(stc.data, info)
    raw_source.resample(config["sample_frequency"] // config["downsample_factor"], npad="auto")
    msg = (
        "Beamformed output signal downsampled to "
        + str(config["sample_frequency"] // config["downsample_factor"])
        + " Hz"
    )
    window["-RUN_INFO-"].update(msg + "\n", append=True)
    return raw_source


def save_epoch_data_to_txt(epoch_data, base, scalings=None, filtering=False, l_freq=0.0, h_freq=1000.0):
    """Save an MNE epoch object to txt files."""
    l_freq = float(l_freq)
    h_freq = float(h_freq)
    for i in range(len(epoch_data)):
        epoch_df = epoch_data[i].to_data_frame(picks="eeg", scalings=scalings)
        epoch_df = epoch_df.drop(columns=["time", "condition", "epoch"])
        epoch_df = np.round(epoch_df, decimals=settings["output_txt_decimals"])

        if (config["apply_beamformer"] or config["apply_ica"]) and l_freq <= 0.5:  # noqa: PLR2004
            l_freq = 0.5  # Since both beamformer and ICA already bandpass filter from 0.5 to 47 Hz

        if (config["apply_beamformer"] or config["apply_ica"]) and h_freq >= 47.0:  # noqa: PLR2004
            h_freq = 47.0  # Since both beamformer and ICA already bandpass filter from 0.5 to 47 Hz

        if filtering or config["apply_beamformer"] or config["apply_ica"]:
            file_name_out = base + "_" + str(l_freq) + "-" + str(h_freq) + " Hz_Epoch_" + str(i + 1) + ".txt"
        else:
            file_name_out = base + "_Epoch_" + str(i + 1) + ".txt"

        epoch_df.to_csv(file_name_out, sep="\t", index=False)
        msg = "Output file " + file_name_out + " created"
        window["-FILE_INFO-"].update(msg + "\n", append=True)
        progress_bar_epochs.UpdateBar(i + 1)


def calc_filt_transition(cutoff_freq):
    """Return the FIR filter transition bandwidth based on the cutoff frequency.

    Below 5 Hz, this is 0.4 (minimum), while above 15 Hz this is 1.5 Hz
    (maximum). Below 0.4 Hz, the cutoff frequency is used as transition bandwidth.
    """
    base_transition = min(max(cutoff_freq * 0.1, 0.4), 1.5)
    return float(min(base_transition, cutoff_freq))


def save_whole_EEG_to_txt(raw_output, config, base, scalings=None, filtering=False, l_freq=0.0, h_freq=1000.0):
    """Slightly process the raw EEG object and export it to one continuous .txt file."""
    l_freq = float(l_freq)
    h_freq = float(h_freq)

    raw_df = raw_output.to_data_frame(picks="eeg", scalings=scalings)
    raw_df = raw_df.iloc[:, 1:]
    raw_df = np.round(raw_df, decimals=config["output_txt_decimals"])

    if (config["apply_beamformer"] or config["apply_ica"]) and l_freq <= 0.5:  # noqa: PLR2004
        l_freq = 0.5  # Since both beamformer and ICA already bandpass filter from 0.5 to 45 Hz

    if (config["apply_beamformer"] or config["apply_ica"]) and h_freq >= 47.0:  # noqa: PLR2004
        h_freq = 47.0  # Since both beamformer and ICA already bandpass filter from 0.5 to 45 Hz

    if filtering or config["apply_beamformer"] or config["apply_ica"]:
        file_name_out = base + "_" + str(l_freq) + "-" + str(h_freq) + "_" + "Hz.txt"
    else:
        file_name_out = base + ".txt"

    raw_df.to_csv(file_name_out, sep="\t", index=False)


##################################################################################

window = sg.Window(
    "EEG-Pype (based on MNE-Python)",
    layout,
    location=(30, 30),
    size=(1000, 775),
    background_color="#E6F3FF",
    finalize=True,
    font=font,
)

progress_bar_files = window.find_element("progressbar_files")
progress_bar_epochs = window.find_element("progressbar_epochs")


while True:  # @noloop remove
    # https://trinket.io/pygame/36bf0df5f3, https://github.com/PySimpleGUI/PySimpleGUI/issues/2805
    event, values = window.read()
    if event in (sg.WIN_CLOSED, "Exit"):
        break

    rerun_no_previous_epoch_selection = 0

    # note:dependencies on config['rerun'] are always handled in the ask_ or select_ functions
    if event == "Rerun previous batch":
        config = load_config_file()  # .pkl file
        config["rerun"] = 1
        config = select_input_file_paths(config, settings)  # read from pkl
        config = set_batch_related_names(
            config
        )  # batch_prefix batch_name batch_output_subdirectory config_file logfile
        config = select_output_directory(config)
        config = ask_epoch_selection(
            config
        )  # function will check if epoch_selection has already been made, if not then it will ask
        config = ask_average_ref(config)
        config = ask_downsample_factor(config, settings)
        config = ask_apply_output_filtering(config)
        config = ask_ica_option(config)
        config = ask_beamformer_option(config)
        msg = "Loaded config: "
        window["-RUN_INFO-"].update(msg + "\n", append=True)
        print_dict(config)
        msg = "You may now start processing"
        window["-RUN_INFO-"].update(msg + "\n", append=True)

    elif event == "Choose settings for this batch":
        print("Choose settings for this batch")
        config = create_dict()  # before file loop
        config["rerun"] = 0
        config = select_input_file_paths(config, settings)  # gui file explorer
        config = select_output_directory(config)  # gui file explorer
        config = set_batch_related_names(
            config
        )  # batch_prefix batch_name batch_output_subdirectory config_file logfile
        config = ask_average_ref(config)
        config = ask_epoch_selection(config)
        config = ask_apply_output_filtering(config)
        config = ask_ica_option(config)
        config = ask_beamformer_option(config)  # before file loop
        # list of patterns read from eeg_processing_config_XX
        config = ask_input_file_pattern(config, settings)
            
        # Sample frequency is only needed for .txt imports (other formats have it in the file)
        if is_txt_import(config["input_file_pattern"]):
            config = ask_sample_frequency(config, settings)

        config = ask_downsample_factor(config, settings)

        msg = "Created config: "
        window["-RUN_INFO-"].update(msg + "\n", append=True)
        print_dict(config)
        msg = "You may now start processing"
        window["-RUN_INFO-"].update(msg + "\n", append=True)

    elif event == "Start processing":
        try:
            # reset progress bars
            progress_bar_files.UpdateBar(0, 0)
            progress_bar_epochs.UpdateBar(0, 0)
            
            # Determine if this is a .txt import
            config["is_txt_import"] = is_txt_import(config["input_file_pattern"])
            
            # Get the montage name from the user's selection
            config["montage_name"] = get_montage_name_from_selection(config["input_file_pattern"])
            
            msg = f"Processing batch with montage setting: {config['montage_name']}"
            window["-RUN_INFO-"].update(msg + "\n", append=True)

            # progess bar vars
            lfl = len(config["input_file_paths"])
            filenum = 0

            for file_path in config["input_file_paths"]:
                config["file_path"] = file_path
                f = Path(file_path)
                file_name = f.name
                input_dir = str(f.parents[0])  # to prevent error print config json
                config["input_directory"] = input_dir  # save, scope=batch
                config["file_name"] = file_name
                config = set_file_output_related_names(config)  # set output directory for epochs etc.
                # add file name to list in config file, to be used in rerun
                config["input_file_names"].append(file_name)  # add file name to config file, to be used in rerun
                msg = "\n*** Processing file " + file_path + " ***"
                window["-RUN_INFO-"].update(msg + "\n", append=True)
                window["-FILE_INFO-"].update(msg + "\n", append=True)

                raw, config = create_raw(config)
                
                # Channel dropping – per-file
                drop_key = (file_name, "drop")
                
                if config["rerun"] == 0 or drop_key not in config:
                    # First time we encounter this file (or a fresh run) → ask user
                    raw, config = update_channels_to_be_dropped(raw, config, file_name)
                
                # Always drop whatever is recorded for this file (empty list if key missing)
                raw.drop_channels(config.get(drop_key, []))

                # Temporary raw file to work with during preprocessing
                raw_temp = raw.copy()

                plot_power_spectrum(raw_temp, filtered=False)
                plot_clean_psd(raw_temp, filtered=False)

                raw_temp.filter(l_freq=settings["general_filt_low"], h_freq=settings["general_filt_high"], l_trans_bandwidth=0.4,
                                h_trans_bandwidth=1.5, picks="eeg")
                
                # Mark bad channels
                if config["rerun"] == 1:
                    raw_temp.info["bads"] = config[file_name, "bad"]
                    
                raw_temp, config = perform_bad_channels_selection(raw_temp, config)

                # Calculate max channels before any interpolation
                config["max_channels"] = len(raw.ch_names) - len(config[file_name, "bad"])

                # Apply ICA before interpolation if requested
                if config["apply_ica"]:
                    raw_temp, ica, config = perform_ica(raw, raw_temp, config)

                # Interpolate bad channels after ICA
                raw_temp.interpolate_bads(reset_bads=True)

                if config["apply_beamformer"]:
                    spatial_filter = perform_beamform(raw_temp, config)

                if config["sample_frequency"] > 1000: 
                    raw_temp, temporary_sample_f = perform_temp_down_sampling(raw_temp, config)
                else:
                    temporary_sample_f = config["sample_frequency"]

                raw_temp = perform_average_reference(raw_temp)

                if config["apply_epoch_selection"]:
                    plot_power_spectrum(raw_temp, filtered=True)
                    plot_clean_psd(raw_temp, filtered=True)

                if config["apply_epoch_selection"] and (config["rerun"] == 0 or rerun_no_previous_epoch_selection == 1):
                    config = perform_epoch_selection(raw_temp, config, temporary_sample_f)


                # ********** Preparation of the final raw file and epochs for export **********
                if config["apply_ica"] or config["apply_beamformer"]:
                    raw.filter(l_freq=settings["general_filt_low"], h_freq=settings["general_filt_high"], l_trans_bandwidth=0.4, h_trans_bandwidth=1.5, picks="eeg")
                    msg = "Output signal filtered to 0.5-47 Hz (transition bands 0.4 Hz and 1.5 Hz resp. \
                        Necessary for ICA and/or Beamforming"
                    window["-RUN_INFO-"].update(msg + "\n", append=True)

                # Mark bad channels but don't interpolate yet
                raw.info["bads"] = config[file_name, "bad"]
                    
                # Apply ICA before interpolation if requested
                if config["apply_ica"]:
                    ica.apply(raw)  # ICA will automatically exclude bad channels
                    msg = "ICA applied to output signal"
                    window["-RUN_INFO-"].update(msg + "\n", append=True)
                    
                    # Log excluded components
                    if ica.exclude:
                        msg = f"Excluded ICA components: {sorted(ica.exclude)}"
                        window["-RUN_INFO-"].update(msg + "\n", append=True)

                # Now interpolate bad channels after ICA
                raw.interpolate_bads(reset_bads=True)
                msg = f"Interpolated {len(config[file_name, 'bad'])} channels on output signal"
                window["-RUN_INFO-"].update(msg + "\n", append=True)

                if config["apply_average_ref"]:
                    raw = perform_average_reference(raw)
                    msg = "Average reference set on output signal"
                else:
                    msg = "No rereferencing applied"
                window["-RUN_INFO-"].update(msg + "\n", append=True)

                if config["apply_beamformer"]:
                    raw_beamform_output = raw.copy()
                    raw_beamform_output = perform_average_reference(raw_beamform_output)
                    msg = "Average reference applied for beamforming"
                    window["-RUN_INFO-"].update(msg + "\n", append=True)

                    raw_beamform_output.drop_channels(config[file_name, "bad"])
                    msg = "Dropped " + str(len(config[file_name, "bad"])) + " bad channels on beamformed output signal"
                    window["-RUN_INFO-"].update(msg + "\n", append=True)
                    msg = (
                        "The EEG file used for beamforming now contains "
                        + str(len(raw_beamform_output.ch_names))
                        + " channels"
                    )
                    window["-RUN_INFO-"].update(msg + "\n", append=True)

                    raw_source = apply_spatial_filter(raw_beamform_output, config, spatial_filter)

                config["downsampled_sample_frequency"] = config["sample_frequency"] // config["downsample_factor"]

                if config["downsample_factor"] != 1:
                    raw.resample(config["downsampled_sample_frequency"], npad="auto")
                    if config["apply_beamformer"]:
                        raw_source.resample(config["downsampled_sample_frequency"], npad="auto")
                    msg = "Output signal downsampled to " + str(config["downsampled_sample_frequency"]) + " Hz"
                else:
                    msg = "No downsampling applied to output signal"
                window["-RUN_INFO-"].update(msg + "\n", append=True)

                root, ext = os.path.splitext(file_path)  ### Nog nodig?

                # Create output epochs and export to .txt
                if config["apply_epoch_selection"]:
                    selected_epochs_sensor = apply_epoch_selection(raw, config, config["downsampled_sample_frequency"])

                    len2 = len(selected_epochs_sensor)
                    progress_bar_epochs.UpdateBar(0, len2)

                    save_epoch_data_to_txt(selected_epochs_sensor, config["file_path_sensor"])

                    if config["apply_output_filtering"]:
                        frequency_band_pairs = get_active_frequency_bands(config)

                        for low_band, high_band in frequency_band_pairs:
                            selected_epochs_sensor_filt = apply_epoch_selection(
                                raw,
                                config,
                                sfreq=config["downsampled_sample_frequency"],
                                filtering=True,
                                l_freq=config["cut_off_frequency", low_band],
                                h_freq=config["cut_off_frequency", high_band],
                            )

                            save_epoch_data_to_txt(
                                selected_epochs_sensor_filt,
                                config["file_path_sensor"],
                                filtering=True,
                                l_freq=config["cut_off_frequency", low_band],
                                h_freq=config["cut_off_frequency", high_band],
                            )

                    if config["apply_beamformer"]:
                        # Export beamformed epochs
                        selected_epochs_source = apply_epoch_selection(
                            raw_source, config, config["downsampled_sample_frequency"]
                        )
                        save_epoch_data_to_txt(
                            selected_epochs_source,
                            config["file_path_source"],
                            scalings={"eeg": 10, "mag": 1e15, "grad": 1e13},
                        )

                        if config["apply_output_filtering"]:
                            for low_band, high_band in frequency_band_pairs:
                                selected_epochs_source_filt = apply_epoch_selection(
                                    raw_source,
                                    config,
                                    sfreq=config["downsampled_sample_frequency"],
                                    filtering=True,
                                    l_freq=config["cut_off_frequency", low_band],
                                    h_freq=config["cut_off_frequency", high_band],
                                )

                                save_epoch_data_to_txt(
                                    selected_epochs_source_filt,
                                    config["file_path_source"],
                                    scalings={"eeg": 10, "mag": 1e15, "grad": 1e13},
                                    filtering=True,
                                    l_freq=config["cut_off_frequency", low_band],
                                    h_freq=config["cut_off_frequency", high_band],
                                )

                else:  # equals no epoch_output
                    msg = "No epoch selection performed"
                    window["-RUN_INFO-"].update(msg + "\n", append=True)

                    save_whole_EEG_to_txt(raw, config, config["file_path_sensor"])
                    progress_bar_epochs.UpdateBar(1, 1)

                    if config["apply_output_filtering"]:
                        frequency_band_pairs = list(
                            zip(config["frequency_bands"][::2], config["frequency_bands"][1::2], strict=True)
                        )

                        for low_band, high_band in frequency_band_pairs:
                            raw_filt = filter_output_raw(
                                raw,
                                config,
                                l_freq=config["cut_off_frequency", low_band],
                                h_freq=config["cut_off_frequency", high_band],
                            )
                            save_whole_EEG_to_txt(
                                raw_filt,
                                config,
                                config["file_path_sensor"],
                                filtering=True,
                                l_freq=config["cut_off_frequency", low_band],
                                h_freq=config["cut_off_frequency", high_band],
                            )

                    if config["apply_beamformer"]:
                        save_whole_EEG_to_txt(
                            raw_source,
                            config,
                            config["file_path_source"],
                            scalings={"eeg": 10, "mag": 1e15, "grad": 1e13},
                        )

                        if config["apply_output_filtering"]:
                            frequency_band_pairs = list(
                                zip(config["frequency_bands"][::2], config["frequency_bands"][1::2], strict=True)
                            )

                            for low_band, high_band in frequency_band_pairs:
                                raw_source_filt = filter_output_raw(
                                    raw_source,
                                    config,
                                    l_freq=config["cut_off_frequency", low_band],
                                    h_freq=config["cut_off_frequency", high_band],
                                )
                                save_whole_EEG_to_txt(
                                    raw_source_filt,
                                    config,
                                    config["file_path_source"],
                                    scalings={"eeg": 10, "mag": 1e15, "grad": 1e13},
                                    filtering=True,
                                    l_freq=config["cut_off_frequency", low_band],
                                    h_freq=config["cut_off_frequency", high_band],
                                )

                write_config_file(config)

                # Save intermediate log file content after each file is processed
                try:
                    run_info_content = window["-RUN_INFO-"].get()
                    file_info_content = window["-FILE_INFO-"].get()

                    with open(config["logfile"], "w", encoding="utf-8") as f:
                        f.write("--- RUN INFO (intermediate save) ---\n")
                        f.write(run_info_content)
                        f.write("\n\n--- FILE INFO (intermediate save) ---\n")
                        f.write(file_info_content)
                except Exception as log_save_err:
                    # If logging fails, don't crash the batch. Print warning instead.
                    print(f"CRITICAL WARNING: Could not save intermediate log file: {log_save_err}")

                filenum = filenum + 1
                progress_bar_files.UpdateBar(filenum, lfl)
                # end of for loop over files
            
        except Exception as e:
            try:
                write_config_file(config)
            except Exception as save_err:
                print("Could not write recovery .pkl:", save_err)

            try:
                # make sure the directory exists
                os.makedirs(os.path.dirname(config["logfile"]), exist_ok=True)
                with open(config["logfile"], "a", encoding="utf-8") as f:
                    f.write(traceback.format_exc())
                    f.write(window["-FILE_INFO-"].get())
                with open(config["logfile"], "w", encoding="utf-8") as f:
                    f.write(window["-RUN_INFO-"].get())
            except Exception as log_err:
                print("Could not write log file:", log_err)
        
            sg.popup_error_with_traceback("Error – info:", e) 

        # write config to pkl file
        print_dict(config)
        fn = write_config_file(config)
        msg = "Config created for this batch (to be used for rerun) : " + fn
        window["-FILE_INFO-"].update(msg + "\n", append=True)
        # write log file
        fn = config["logfile"]
        with open(fn, "w", encoding="UTF-8") as f:
            f.write(window["-RUN_INFO-"].get())
        with open(fn, "a", encoding="UTF-8") as f:
            f.write(window["-FILE_INFO-"].get())
        msg = "Log file created: " + fn
        window["-FILE_INFO-"].update(msg + "\n", append=True)
        msg = "Processing complete \n"
        window["-RUN_INFO-"].update(msg + "\n", append=True)


window.close()
