# Supplementary material for: EEG-Pype: An accessible MNE-Python pipeline with graphical user interface for preprocessing and analysis of resting-state electroencephalography data
Source: PLoS Comput Biol. 2026 Mar 2;22(3):e1014043. doi: 10.1371/journal.pcbi.1014043 (PMC12970966; doi:10.1371/journal.pcbi.1014043)
Supplement: S1 File — This archive serves as a reference of the functionality of EEG-Pype at this point in time, which may be expanded in the future. This archive does not include our test.bdf EEG file due to file size constraints, which is, and will stay, available on our GitHub page: https://github.com/yorbenlodema/EEG-Pype. (ZIP) [file pcbi.1014043.s001.zip › eeg_processing_settings.py]

import matplotlib as mpl
import mne

PySimpleGUI_License = "e1yWJaMdasWkN4l4b7nYNllfVqHolVwwZUS5IA6pIekqRAp7cf3FRNyZakWgJy1ldnGXlZv7bhi9Ihs0Ifkvxbp2YA2KVOuKct2IVPJHRsC1IZ6tMETZcDyzOjDDQI2KMEzVIM3WMoSXw2izTBGmlgjvZrWx5GzDZHUvR0lZcOGCxBvSeXWR1OlFbsnKRlWGZkXNJYzXaLWC9TuQIljdo8iaNpSW4GwlIiiBwZi0TOmBFwtvZnUCZrpQc3ntNF0IIcj3ozi6W3Wj9QycYnmfV7u4ImirwWiLTimEFutRZ8Ujxih2c238QuirOCi9JAMabp29R9lzbBWSE9i2LWCrJkDfbX2A1vwVYAWY5y50IEjGojizI4itwdikQk3XVdzJdnGF94tYZjXDJnJhRpCNIr6RIijsQVxDNgjmYQyvIki5wWitRgGVFK0BZqUol9z8cU3cVIlyZaCkIY6uITj1IcwxMcjgQytEMtTZAztcMnD3k0ieLgCGJwEBYvXXRlldRuXLhgwwavX0J8lycMydIL6QI5j7IVwwMCjZYotyMgTmA6tQMmDUkZivLzCZJLFEbZWOFGp1biEHFjkAZ5HMJAlIcP3RMtinOoiaJJ5gbP3JJRimZIWn50sZbd2CRjlxbfWUFyAhcRHHJNv7d4Gf94uFLgmg1TlPIpilwAihS8VkBBBnZ8GER2yKZeX9NmzdIwjqociiMqTDQjz6LYj8Eky4MqSc4gydM5zvkfueMQTlEuiOf9Qt=e=R474cb6624d46e0ffc4738da48ec40ec6c752493664e4752ff53db807cace7e4621380eceb4d5de156b785a4403be2968b7a6a22be5c76e8b9cda0494edde848854d6e93a408dc85a76a78ee44989fdb316aafe12f99184914c3eec2accd1689a7983cb8f627bbf1c1ce62f546cc997b117824f4bed3d811de3d6eefd462b467e4bf7bd325190f51155d825c4ba5f300245d7b67550db63b79c8ffc6a34adf6fda39fcd06e2ab1406812358a35ac9f95eca70f2369b30c64b8b61a8e5ae61aa337084058d6616a62e06a4d4a75f10498e2d8a535e4f9dcc1ab389b8bb1a1528df10f2e8b9137f1d9b337c4dca8e20eec88414377e4e374e231b63e0eeae6d2490a0960db48c15809ff54ae57ae06fb1e9679b64dbba7458a9ae271203fa38d2582b5492c92269e8af8ec7cd3e88b50fbaa8a616fa3091ce0a1b5a90abe67666dc7c30d83f4c175d759481f7bda16854a7c1c52148763b845bba4303a8ea97104cdc0258b227c08f59d18db8b753b21f5caa0a47c28958d09ed5cd65c86741a5424a118cb0336ee21aa8e7caa2dc99a093c8d4ec1f77ebf0edebc4b4a59b2014bd44597b3a46b97b3471f8ef2314fe0cc2786e03a1c1881fe3a9c5fdf5b993cde580024846d9921808d77889b25eeea64761c94b44582e0b630a8b888e6d51574b89e1f4fa872f61d1a4842e09ea9db5cd5ae5ed40fc2a96e59b5c62c72d9734b0"  # noqa: E501

import PySimpleGUI as sg

# mpl.use('Qt5Agg')  # Set the backend to Qt5
mpl.use("TkAgg")  # Setting bakcend working best for Spyder
mne.set_config("MNE_BROWSER_BACKEND", "matplotlib")  # Setting for Spyder


# deaults for gui user input
sg.theme("Default1")
font = ("Ubuntu Medium", 14)
f_font = ("Courier New", 12)  # font filter frequency inputs
f_size = 5  # font size filter frequency inputs

sg.set_options(tooltip_font=(16))  # tootip size
settings = {}

EEG_version = "v4.4.3"

# script run defaults
settings["default_epoch_length"] = 8
settings["default_ica_components"] = 25
settings["default_downsample_factor"] = 1
settings["sample_frequencies"] = [250, 256, 500, 512, 1000, 1024, 1250, 2000, 2048, 4000, 5000]
settings["apply_average_ref"] = 1
settings["apply_epoch_selection"] = 0
settings["apply_output_filtering"] = 0
settings["epoch_length"] = 0.0
settings["apply_ica"] = 0
settings["rerun"] = 0
settings["apply_beamformer"] = 0
# settings["channels_to_be_dropped_selected"] = 0
settings["nr_ica_components"] = 0
settings["max_channels"] = 0
settings["skip_input_file"] = 0
settings["file_pattern"] = "-"
settings["input_file_pattern"] = "-"
settings["montage"] = "-"
settings["input_file_names"] = []
settings["input_file_paths"] = []
settings["channel_names"] = []
settings["sample_frequency"] = 250
settings["downsampled_sample_frequency"] = 250  # default, will be set in script
settings["config_file"] = " "
settings["log_file"] = " "
settings["previous_run_config_file"] = " "
settings["output_directory"] = " "
settings["batch_output_subdirectory"] = " "
settings["file_output_subdirectory"] = " "
settings["input_directory"] = " "
settings["batch_name"] = " "
settings["frequency_bands_modified"] = 0
settings["batch_prefix"] = " "
settings["header_rows"] = 1  # Skip ... header rows
settings["channel_names_row"] = 0  # Channel names are in row ... +1 (0-based counting)
# use channel_names_row = None if no header is present

# ICLabel settings
settings["use_icalabel"] = 0  # Default off, user can enable

# .txt reading settings
settings["txt_delimiter"] = "auto"  # Options: "auto", "tab", "comma", "semicolon", "space"
settings["txt_decimal_separator"] = "."  # Options: "." (international) or "," (European)
settings["txt_scaling_factor"] = 1e-6  # Default: µV to V conversion. Use 1.0 if already in Volts
settings["txt_encoding"] = "auto"  # Options: "auto", "utf-8", "latin-1", "cp1252"

# --- MONTAGE SETTINGS ---
settings["montage_options"] = {
    "Use Native Coordinates (Auto)": "native",
    "Standard 10-20 (94 channels)": "standard_1020",
    "Standard 10-05 (343 channels)": "standard_1005",
    "BioSemi 32-channel": "biosemi32",
    "BioSemi 64-channel": "biosemi64",
    "BioSemi 128-channel": "biosemi128",
    "BioSemi 160-channel": "biosemi160",
    "BioSemi 256-channel": "biosemi256",
    "EasyCap M1 (74 channels)": "easycap-M1",
    "EasyCap M10 (61 channels)": "easycap-M10",
    "GSN-HydroCel 32-channel": "GSN-HydroCel-32",
    "GSN-HydroCel 64-channel": "GSN-HydroCel-64_1.0",
    "GSN-HydroCel 128-channel": "GSN-HydroCel-128",
    "GSN-HydroCel 256-channel": "GSN-HydroCel-256",
    "MGH 60-channel": "mgh60",
    "MGH 70-channel": "mgh70",
}

# Special handling flags for specific file scenarios
settings["txt_import_options"] = {
    "Import .txt with BioSemi 64 names": "biosemi64",
    "Import .txt with BioSemi 32 names": "biosemi32", 
    "Import .txt with 10-20 names": "standard_1020",
    "Import .txt with 10-05 names": "standard_1005",
    "Import .txt for MEG data": "MEG",
    "Import .txt with generic names": "generic",
}

# Combined list for the dropdown (with visual separators)
settings["input_file_patterns"] = [
    # Auto-detect group
    "Use Native Coordinates (Auto)",
    # Standard layouts group  
    "Standard 10-20 (94 channels)",
    "Standard 10-05 (343 channels)",
    # BioSemi group
    "BioSemi 32-channel",
    "BioSemi 64-channel",
    "BioSemi 128-channel",
    "BioSemi 160-channel",
    "BioSemi 256-channel",
    # EasyCap group
    "EasyCap M1 (74 channels)",
    "EasyCap M10 (61 channels)",
    # GSN/EGI group
    "GSN-HydroCel 32-channel",
    "GSN-HydroCel 64-channel",
    "GSN-HydroCel 128-channel",
    "GSN-HydroCel 256-channel",
    # MGH group
    "MGH 60-channel",
    "MGH 70-channel",
    # Text import group
    "Import .txt with BioSemi 64 names",
    "Import .txt with BioSemi 32 names",
    "Import .txt with 10-20 names",
    "Import .txt with 10-05 names",
    "Import .txt for MEG data",
    "Import .txt with generic names",
]

# Text & Tooltips for the montage selection dialog
settings["input_file_patterns", "text"] = "Select Sensor Layout / Montage"
settings["input_file_patterns", "tooltip"] = (
    "Choose how to handle sensor positions:\n\n"
    "• 'Use Native Coordinates (Auto)':\n"
    "   Best for formats with built-in positions:\n"
    "   .vhdr (BrainVision), .fif (Neuromag), .set (EEGLAB),\n"
    "   .mff (EGI), .nxe (Nicolet)\n\n"
    "• Standard/BioSemi/GSN layouts:\n"
    "   Use for formats without positions:\n"
    "   .bdf, .edf, .cnt, or when you need to override\n\n"
    "• 'Import .txt ...':\n"
    "   For ASCII text file imports - select the naming\n"
    "   convention that matches your channel names"
)

# Legacy compatibility mappings (for old config files)
# Maps old-style keys to new montage names
settings["legacy_montage_map"] = {
    ("montage", "Use Native Coordinates (Auto)"): "native",
    ("montage", "Force Standard 10-20 Layout"): "standard_1020",
    ("montage", "Force Standard 10-05 Layout"): "standard_1005",
    ("montage", "Force Biosemi 32 Layout"): "biosemi32",
    ("montage", "Force Biosemi 64 Layout"): "biosemi64",
    ("montage", "Force Biosemi 128 Layout"): "biosemi128",
    ("montage", "Force GSN-Hydrocel 64 Layout"): "GSN-HydroCel-64_1.0",
    ("input_file_pattern", "Import .txt (Biosemi 64)"): "biosemi64",
    ("input_file_pattern", "Import .txt (Biosemi 32)"): "biosemi32",
    ("input_file_pattern", "Import .txt (10-20)"): "standard_1020",
    ("input_file_pattern", "Import .txt (10-05)"): "standard_1005",
    ("input_file_pattern", "Import .txt (MEG)"): "MEG",
}

settings["load_config_file", "text"] = "Select a previously created .pkl file"

# Allowed file extensions for the GUI file selector
settings["input_file_paths", "type_EEG"] = (
    ("All Supported Files", "*.*"),
    ("EEG .txt Files", "*.txt"),
    ("EEG .bdf Files", "*.bdf"),
    ("EEG .vhdr Files", "*.vhdr"),
    ("EEG .edf Files", "*.edf"),
    ("Fif", "*.fif"),
    ("CNT Files", "*.cnt"),
    ("SET Files (EEGLAB)", "*.set"),
    ("MFF Files (EGI)", "*.mff"),
)

settings["input_file_paths", "text"] = "Select input EEG file(s) - on Mac use 'Options' to filter file types"
settings["output_txt_decimals"] = 4  # used in np.round to round down exported txt files


# --- FREQUENCY BANDS ---

settings["frequency_bands"] = (
    "delta_low",
    "delta_high",
    "theta_low",
    "theta_high",
    "alpha_low",
    "alpha_high",
    "alpha1_low",
    "alpha1_high",
    "alpha2_low",
    "alpha2_high",
    "beta_low",
    "beta_high",
    "beta1_low",
    "beta1_high",
    "beta2_low",
    "beta2_high",
    "broadband_low",
    "broadband_high",
)

# Default filter settings
settings["cut_off_frequency", "delta_low"] = 0.5
settings["cut_off_frequency", "delta_high"] = 4.0
settings["cut_off_frequency", "theta_low"] = 4.0
settings["cut_off_frequency", "theta_high"] = 8.0
settings["cut_off_frequency", "alpha_low"] = 8.0
settings["cut_off_frequency", "alpha_high"] = 13.0
settings["cut_off_frequency", "beta1_low"] = 13.0
settings["cut_off_frequency", "beta1_high"] = 20.0
settings["cut_off_frequency", "beta2_low"] = 20.0
settings["cut_off_frequency", "beta2_high"] = 30.0
settings["cut_off_frequency", "broadband_low"] = 0.5
settings["cut_off_frequency", "broadband_high"] = 47.0

settings["cut_off_frequency", "alpha1_low"] = 8.0
settings["cut_off_frequency", "alpha1_high"] = 10.0
settings["cut_off_frequency", "alpha2_low"] = 10.0
settings["cut_off_frequency", "alpha2_high"] = 13.0
settings["cut_off_frequency", "beta_low"] = 13.0
settings["cut_off_frequency", "beta_high"] = 30.0

settings["use_split_alpha"] = False
settings["use_split_beta"] = True

settings["general_filt_low"] = 0.5
settings["general_filt_high"] = 47.0


# Possible MNE Montages:
# - ('standard_1005', 'Electrodes are named and positioned according to the international 10-05 system (343+3 locations)')
# - ('standard_1020', 'Electrodes are named and positioned according to the international 10-20 system (94+3 locations)')
# - ('standard_alphabetic', 'Electrodes are named with LETTER-NUMBER combinations (A1, B2, F4, …) (65+3 locations)')
# - ('standard_postfixed', 'Electrodes are named according to the international 10-20 system using postfixes for intermediate positions (100+3 locations)')
# - ('standard_prefixed', 'Electrodes are named according to the international 10-20 system using prefixes for intermediate positions (74+3 locations)')
# - ('standard_primed', "Electrodes are named according to the international 10-20 system using prime marks (' and '') for intermediate positions (100+3 locations)")
# - ('biosemi16', 'BioSemi cap with 16 electrodes (16+3 locations)')
# - ('biosemi32', 'BioSemi cap with 32 electrodes (32+3 locations)')
# - ('biosemi64', 'BioSemi cap with 64 electrodes (64+3 locations)')
# - ('biosemi128', 'BioSemi cap with 128 electrodes (128+3 locations)')
# - ('biosemi160', 'BioSemi cap with 160 electrodes (160+3 locations)')
# - ('biosemi256', 'BioSemi cap with 256 electrodes (256+3 locations)')
# - ('easycap-M1', 'EasyCap with 10-05 electrode names (74 locations)')
# - ('easycap-M10', 'EasyCap with numbered electrodes (61 locations)')
# - ('easycap-M43', 'EasyCap with numbered electrodes (64 locations)')
# - ('EGI_256', 'Geodesic Sensor Net (256 locations)')
# - ('GSN-HydroCel-32', 'HydroCel Geodesic Sensor Net and Cz (33+3 locations)')
# - ('GSN-HydroCel-64_1.0', 'HydroCel Geodesic Sensor Net (64+3 locations)')
# - ('GSN-HydroCel-65_1.0', 'HydroCel Geodesic Sensor Net and Cz (65+3 locations)')
# - ('GSN-HydroCel-128', 'HydroCel Geodesic Sensor Net (128+3 locations)')
# - ('GSN-HydroCel-129', 'HydroCel Geodesic Sensor Net and Cz (129+3 locations)')
# - ('GSN-HydroCel-256', 'HydroCel Geodesic Sensor Net (256+3 locations)')
# - ('GSN-HydroCel-257', 'HydroCel Geodesic Sensor Net and Cz (257+3 locations)')
# - ('mgh60', 'The (older) 60-channel cap used at MGH (60+3 locations)')
# - ('mgh70', 'The (newer) 70-channel BrainVision cap used at MGH (70+3 locations)')
# - ('artinis-octamon', 'Artinis OctaMon fNIRS (8 sources, 2 detectors)')
# - ('artinis-brite23', 'Artinis Brite23 fNIRS (11 sources, 7 detectors)')
# - ('brainproducts-RNP-BA-128', 'Brain Products with 10-10 electrode names (128 channels)')
